# Supplementary material for: Ovarian Matrisome Dynamics and αvβ3‐Mediated Regulation in Early Follicular Development
Source: Adv Sci (Weinh). 2026 Mar 14;13(29):e07314. doi: 10.1002/advs.202507314 (PMC13205675; doi:10.1002/advs.202507314)
Supplement: Supplementary file 2 — Supporting File 2: advs74771‐sup‐0002‐Tables S1‐S3.xlsx. [file ADVS-13-e07314-s003.xlsx]

## Sheet: Sheet1
Table S1 List of Overlapping Matrisome Genes in Ovaries.
Division	Category	Gene Symbol	Gene Name
Core matrisome	Collagens	COL14A1	collagen, type XIV, alpha 1
		COL4A2	collagen, type IV, alpha 2
		COL6A2	collagen, type VI, alpha 2
		COL6A3	collagen, type VI, alpha 3
		COL3A1	collagen, type III, alpha 1
		COL1A2	collagen, type I, alpha 2
		COL5A1	collagen, type V, alpha 1
		COL5A2	collagen, type V, alpha 2
	ECM Glycoproteins	LAMC1	laminin, gamma 1
		EFEMP1	epidermal growth factor-containing fibulin-like extracellular matrix protein 1
		EMILIN1	elastin microfibril interfacer 1
		FGB	fibrinogen beta chain
		POSTN	periostin, osteoblast specific factor
		LAMA4	laminin, alpha 4
		DPT	dermatopontin
		FBLN1	fibulin 1
		AEBP1	AE binding protein 1
		NID2	nidogen 2
		THBS1	thrombospondin 1
		FBLN5	fibulin 5
		VTN	vitronectin
		LAMB2	laminin, beta 2
		FN1	fibronectin 1
		LAMB1	laminin B1 subunit 1
		TGFBI	transforming growth factor, beta induced
		AGRN	agrin
		FBN1	fibrillin 1
	Proteoglycans	BGN	biglycan
		DCN	decorin
		VCAN	versican
		PRELP	proline arginine-rich end leucine-rich repeat
		LUM	lumican
Matrisome-associated	ECM Regulators	A2M	alpha-2-macroglobulin
		AMBP	alpha 1 microglobulin/bikunin
		CTSD	cathepsin D
		HRG	histidine-rich glycoprotein
		ITIH1	inter-alpha trypsin inhibitor, heavy chain 1
		KNG1	kininogen 1
		PLG	plasminogen
		SERPINC1	serine (or cysteine) peptidase inhibitor, clade C (antithrombin), member 1
	ECM-affiliated Proteins	LGALS1	lectin, galactose binding, soluble 1
		ANXA6	annexin A6
		ANXA7	annexin A7
		ANXA1	annexin A1
		ANXA2	annexin A2
		ANXA4	annexin A4
		ANXA5	annexin A5
		ANXA11	annexin A11
		CLEC3B	C-type lectin domain family 3, member b
		GPC1	glypican 1

## Sheet: Sheet2
Table S2 Differentially expressed proteins.
Accession	Description	To	Coverage	# Peptides	# PSMs	# Unique Peptides	# Protein Groups	# AAs	MW [kDa]	calc. pI	129C:131	130N:131	130C:131	128N:131	128C:131	129N:131	FC(4week-day7)	p value
Q07113	Cation-independent mannose-6-phosphate receptor OS=Mus musculus GN=Igf2r PE=1 SV=1	IGF2R	16.7942	36	53	36	1	2483	273.6	5.71	0.621	0.622	0.626	1.204	1.2	1.195	0.519311	4.50314e-09
Q9JLM9	Growth factor receptor-bound protein 14 OS=Mus musculus GN=Grb14 PE=1 SV=1	GRB14	11.71	5	6	5	1	538	60.5	8.44	1.867	1.86	1.873	0.626	0.601	0.617	3.03688	1.11412e-08
Q9D8C3	Putative bifunctional UDP-N-acetylglucosamine transferase and deubiquitinase ALG13 OS=Mus musculus GN=Alg13 PE=1 SV=2	ALG13	11.0635	10	12	10	1	1166	128.6	6.48	0.517	0.527	0.522	1.472	1.453	1.465	0.35672	1.16856e-08
Q9CYX7	RRP15-like protein OS=Mus musculus GN=Rrp15 PE=1 SV=2	RRP15	7.82918	2	2	2	1	281	31	8.76	1.484	1.475	1.477	0.81	0.804	0.818	1.82401	1.71903e-08
P20239	Zona pellucida sperm-binding protein 2 OS=Mus musculus GN=Zp2 PE=1 SV=1	ZP2	11.3604	7	10	7	1	713	80.2	6.57	1.7	1.682	1.693	0.781	0.779	0.793	2.15682	1.91806e-08
P11679	Keratin, type II cytoskeletal 8 OS=Mus musculus GN=Krt8 PE=1 SV=4	KRT8	51.0204	30	66	24	1	490	54.5	5.82	0.56	0.568	0.547	1.33	1.326	1.325	0.420749	2.71822e-08
E9QPX1	Collagen alpha-1(XVIII chain OS=Mus musculus GN=Col18a1 PE=1 SV=1	COL18A1	5.01691	8	12	8	1	1774	182.2	5.71	0.714	0.717	0.712	1.292	1.285	1.301	0.552604	2.97455e-08
P05532	Mast/stem cell growth factor receptor Kit OS=Mus musculus GN=Kit PE=1 SV=3	KIT	12.1553	11	13	10	1	979	109.3	7.21	0.728	0.72	0.732	1.351	1.338	1.354	0.539204	5.38787e-08
Q62009	Periostin OS=Mus musculus GN=Postn PE=1 SV=2	POSTN	13.9618	10	18	10	1	838	93.1	7.53	0.66	0.67	0.678	1.284	1.28	1.274	0.523189	5.47483e-08
Q9ESP1	Stromal cell-derived factor 2-like protein 1 OS=Mus musculus GN=Sdf2l1 PE=1 SV=2	SDF2L1	20.8145	3	5	3	1	221	23.6	7.42	1.495	1.516	1.499	0.786	0.78	0.775	1.92653	5.83262e-08
Q62351	Transferrin receptor protein 1 OS=Mus musculus GN=Tfrc PE=1 SV=1	TFRC	12.9751	8	12	8	1	763	85.7	6.57	0.693	0.69	0.695	1.044	1.034	1.035	0.667523	6.32234e-08
Q9JJF0	Nucleosome assembly protein 1-like 5 OS=Mus musculus GN=Nap1l5 PE=1 SV=1	NAP1L5	7.69231	1	1	1	1	156	17	4.32	1.754	1.779	1.736	0.407	0.426	0.418	4.21183	6.43109e-08
P04344	Gamma-crystallin B OS=Mus musculus GN=Crygb PE=2 SV=4	CRYGB	19.4286	3	5	3	1	175	21.1	7.24	0.718	0.735	0.741	1.354	1.353	1.355	0.540128	9.10383e-08
Q99PU5	Long-chain-fatty-acid--CoA ligase ACSBG1 OS=Mus musculus GN=Acsbg1 PE=1 SV=1	ACSBG1	29.681	16	27	16	1	721	80.4	5.94	1.743	1.736	1.733	0.495	0.534	0.535	3.33248	9.10464e-08
Q9CWF2	Tubulin beta-2B chain OS=Mus musculus GN=Tubb2b PE=1 SV=1	TUBB2B	40.4494	14	116	1	1	445	49.9	4.89	0.396	0.425	0.404	1.755	1.796	1.764	0.23048	9.14453e-08
Q9CPN8	Insulin-like growth factor 2 mRNA-binding protein 3 OS=Mus musculus GN=Igf2bp3 PE=1 SV=1	IGF2BP3	30.5699	16	21	15	1	579	63.5	8.87	0.431	0.431	0.428	1.209	1.223	1.192	0.35596	1.08238e-07
Q08091	Calponin-1 OS=Mus musculus GN=Cnn1 PE=1 SV=1	CNN1	12.1212	4	5	4	1	297	33.3	8.97	1.911	1.884	1.924	0.446	0.48	0.483	4.05891	1.09969e-07
Q60847	Collagen alpha-1(XII chain OS=Mus musculus GN=Col12a1 PE=2 SV=3	COL12A1	22.2756	50	81	50	1	3120	340	5.64	0.718	0.728	0.722	1.111	1.1	1.102	0.654392	1.11748e-07
Q91Z31	Polypyrimidine tract-binding protein 2 OS=Mus musculus GN=Ptbp2 PE=1 SV=2	PTBP2	13.936	5	10	5	1	531	57.5	8.66	0.629	0.607	0.599	1.514	1.534	1.533	0.400568	1.28721e-07
P17879	Heat shock 70 kDa protein 1B OS=Mus musculus GN=Hspa1b PE=1 SV=3	HSPA1B	30.0623	17	42	10	1	642	70.1	5.72	1.351	1.358	1.34	0.779	0.788	0.794	1.71495	1.29e-07
Q6B966	NACHT, LRR and PYD domains-containing protein 14 OS=Mus musculus GN=Nlrp14 PE=2 SV=2	NLRP14	19.0332	15	26	15	1	993	113.3	6.49	1.649	1.645	1.657	0.827	0.857	0.851	1.95306	1.32548e-07
O70423	Membrane primary amine oxidase OS=Mus musculus GN=Aoc3 PE=1 SV=3	AOC3	8.10458	4	11	4	1	765	84.5	6.42	1.798	1.798	1.822	0.544	0.577	0.587	3.17213	1.38862e-07
A0A1W2P845	Cysteine and glycine-rich protein 2 OS=Mus musculus GN=Csrp2 PE=1 SV=1	CSRP2	19.2893	3	7	3	1	197	21.6	8.78	1.482	1.5	1.486	0.762	0.769	0.786	1.92836	1.47168e-07
Q05A80	Caprin-2 OS=Mus musculus GN=Caprin2 PE=1 SV=1	CAPRIN2	2.52182	3	3	3	1	1031	114.4	6.81	0.492	0.483	0.493	1.24	1.268	1.267	0.388874	1.52157e-07
A0A0R4J0I1	MCG1051009 OS=Mus musculus GN=Serpina3k PE=1 SV=1	SERPINA3K	33.4928	10	24	8	1	418	46.6	5.16	1.869	1.857	1.886	0.397	0.424	0.454	4.40157	1.60285e-07
E9QA15	Caldesmon 1 OS=Mus musculus GN=Cald1 PE=1 SV=1	CALD1	31.3802	25	45	4	1	768	89.2	5.5	1.424	1.41	1.416	0.736	0.757	0.761	1.88554	1.79245e-07
Q9EQS3	C-Myc-binding protein OS=Mus musculus GN=Mycbp PE=1 SV=5	MYCBP	30.0971	6	9	6	1	103	12	5.91	0.709	0.708	0.702	1.3	1.304	1.28	0.545572	1.79411e-07
Q3UWK9	Ferritin OS=Mus musculus GN=Gm813 PE=2 SV=1	GM813	5.68182	1	1	1	1	176	20.6	8.51	2.243	2.305	2.324	0.171	0.201	0.215	11.707	1.82809e-07
P16406	Glutamyl aminopeptidase OS=Mus musculus GN=Enpep PE=1 SV=1	ENPEP	20.7407	17	29	17	1	945	107.9	5.44	1.658	1.642	1.637	0.569	0.591	0.613	2.78455	1.96552e-07
A0A087WSP5	Signal transducer and activator of transcription OS=Mus musculus GN=Stat1 PE=1 SV=1	STAT1	9.00662	6	9	6	1	755	88	5.71	1.407	1.407	1.407	0.68	0.713	0.692	2.02446	2.01682e-07
Q00623	Apolipoprotein A-I OS=Mus musculus GN=Apoa1 PE=1 SV=2	APOA1	51.1364	14	35	14	1	264	30.6	5.73	1.475	1.463	1.46	0.823	0.836	0.848	1.75429	2.0291e-07
O35607	Bone morphogenetic protein receptor type-2 OS=Mus musculus GN=Bmpr2 PE=1 SV=1	BMPR2	2.79383	3	3	3	1	1038	114.9	6.23	1.356	1.346	1.367	0.803	0.788	0.79	1.70895	2.07336e-07
P07742	Ribonucleoside-diphosphate reductase large subunit OS=Mus musculus GN=Rrm1 PE=1 SV=2	RRM1	12.7525	8	13	8	1	792	90.2	6.7	0.745	0.745	0.754	1.132	1.117	1.129	0.664298	2.64131e-07
P11087	Collagen alpha-1(I chain OS=Mus musculus GN=Col1a1 PE=1 SV=4	COL1A1	11.8376	14	40	14	1	1453	137.9	5.85	0.723	0.729	0.725	1.228	1.211	1.205	0.59742	2.67819e-07
A0A140T8T7	Collagen alpha-5(VI chain OS=Mus musculus GN=Col6a5 PE=1 SV=1	COL6A5	9.69697	25	31	23	1	2640	289.3	6.67	0.572	0.583	0.564	1.344	1.362	1.328	0.426128	2.71583e-07
P19137	Laminin subunit alpha-1 OS=Mus musculus GN=Lama1 PE=1 SV=1	LAMA1	12.0298	29	44	29	1	3084	338	6.7	0.731	0.743	0.731	1.215	1.198	1.215	0.607773	2.73961e-07
Q80VL1	Tudor and KH domain-containing protein OS=Mus musculus GN=Tdrkh PE=1 SV=1	TDRKH	2.67857	1	2	1	1	560	62.1	4.94	0.42	0.413	0.418	1.252	1.213	1.223	0.339208	2.73979e-07
P02772	Alpha-fetoprotein OS=Mus musculus GN=Afp PE=2 SV=1	AFP	36.3636	17	36	17	1	605	67.3	5.92	0.303	0.348	0.316	1.516	1.541	1.558	0.209534	2.93999e-07
Q80YQ1	Thrombospondin 1 OS=Mus musculus GN=Thbs1 PE=1 SV=1	THBS1	19.8121	20	36	20	1	1171	129.6	4.94	1.554	1.544	1.524	0.607	0.638	0.641	2.45069	3.32284e-07
P08121	Collagen alpha-1(III chain OS=Mus musculus GN=Col3a1 PE=1 SV=4	COL3A1	6.55738	9	13	9	1	1464	138.9	6.52	0.739	0.738	0.732	1.176	1.17	1.155	0.630963	3.33742e-07
P13864	DNA (cytosine-5-methyltransferase 1 OS=Mus musculus GN=Dnmt1 PE=1 SV=5	DNMT1	20.7407	25	32	2	1	1620	183.1	7.74	1.35	1.335	1.339	0.782	0.805	0.802	1.68439	3.54163e-07
Q61247	Alpha-2-antiplasmin OS=Mus musculus GN=Serpinf2 PE=1 SV=1	SERPINF2	9.5723	4	6	4	1	491	54.9	6.3	1.578	1.559	1.566	0.643	0.682	0.682	2.3433	3.66552e-07
Q8CDG1	Piwi-like protein 2 OS=Mus musculus GN=Piwil2 PE=1 SV=2	PIWIL2	12.6674	10	11	10	1	971	109.4	8.97	0.605	0.596	0.625	1.393	1.402	1.424	0.432804	3.70408e-07
Z4YL23	Fer-1-like protein 4 OS=Mus musculus GN=Fer1l4 PE=4 SV=1	FER1L4	0.952859	1	1	1	1	1994	224	6.1	2.077	2.073	2.035	0.332	0.38	0.412	5.50267	3.82902e-07
P46656	Adrenodoxin, mitochondrial OS=Mus musculus GN=Fdx1 PE=1 SV=1	FDX1	30.8511	5	6	5	1	188	20.1	5.62	1.707	1.719	1.719	0.442	0.486	0.508	3.58287	3.94841e-07
A4QPC5	Chymase OS=Mus musculus GN=Cma1 PE=1 SV=1	CMA1	8.84615	2	5	2	1	260	29	9.63	0.437	0.425	0.432	1.22	1.186	1.183	0.360546	4.08791e-07
Q9DCV7	Keratin, type II cytoskeletal 7 OS=Mus musculus GN=Krt7 PE=1 SV=1	KRT7	47.9212	23	44	20	1	457	50.7	5.87	0.71	0.699	0.702	1.162	1.181	1.184	0.598526	4.09077e-07
Q9R1E0	Forkhead box protein O1 OS=Mus musculus GN=Foxo1 PE=1 SV=2	FOXO1	12.7301	7	9	6	1	652	69.5	6.95	1.621	1.585	1.61	0.638	0.632	0.669	2.48375	4.24663e-07
Q8C6B0	MCG20149, isoform CRA_a OS=Mus musculus GN=Mettl7a1 PE=1 SV=1	METTL7A1	25	5	10	5	1	244	28.1	8.31	1.423	1.43	1.414	0.672	0.71	0.694	2.05539	4.29154e-07
G3UXL2	Phosphoribosyl pyrophosphate synthetase 1-like 3 OS=Mus musculus GN=Prps1l3 PE=3 SV=1	PRPS1L3	32.7044	11	17	4	1	318	34.8	6.98	1.3	1.306	1.285	0.824	0.82	0.808	1.58687	4.36466e-07
O88477	Insulin-like growth factor 2 mRNA-binding protein 1 OS=Mus musculus GN=Igf2bp1 PE=1 SV=1	IGF2BP1	9.70537	5	5	5	1	577	63.4	9.2	0.559	0.574	0.559	1.124	1.106	1.099	0.508261	4.37171e-07
Q80YX1	Tenascin OS=Mus musculus GN=Tnc PE=1 SV=1	TNC	20.5213	31	45	31	1	2110	231.7	4.89	0.77	0.778	0.768	1.229	1.206	1.22	0.633653	4.41876e-07
P16015	Carbonic anhydrase 3 OS=Mus musculus GN=Ca3 PE=1 SV=3	CAR3	15	3	4	3	1	260	29.3	7.37	1.44	1.433	1.468	0.723	0.74	0.728	1.98129	4.43579e-07
Q9QZ82	Cholesterol side-chain cleavage enzyme, mitochondrial OS=Mus musculus GN=Cyp11a1 PE=1 SV=1	CYP11A1	23.9544	13	23	13	1	526	60.3	9.39	1.809	1.783	1.834	0.45	0.49	0.505	3.75502	4.56602e-07
Q9CRB6	Tubulin polymerization-promoting protein family member 3 OS=Mus musculus GN=Tppp3 PE=1 SV=1	TPPP3	13.0682	2	2	2	1	176	19	9.11	1.619	1.663	1.629	0.687	0.712	0.71	2.32859	4.59616e-07
E9QPE7	Myosin-11 OS=Mus musculus GN=Myh11 PE=1 SV=1	MYH11	44.2724	80	172	62	1	1938	223.2	5.5	1.931	1.909	1.876	0.419	0.469	0.477	4.18755	4.62868e-07
Q9CZS1	Aldehyde dehydrogenase X, mitochondrial OS=Mus musculus GN=Aldh1b1 PE=1 SV=1	ALDH1B1	33.526	14	27	10	1	519	57.5	7.02	0.695	0.702	0.694	1.114	1.092	1.106	0.631341	4.95873e-07
Q9QZZ6	Dermatopontin OS=Mus musculus GN=Dpt PE=1 SV=1	DPT	22.8856	4	7	4	1	201	24	4.83	0.674	0.677	0.689	1.261	1.256	1.233	0.544	5.15576e-07
Q9CR86	Calcium-regulated heat stable protein 1 OS=Mus musculus GN=Carhsp1 PE=1 SV=1	CARHSP1	12.1622	2	2	2	1	148	16.1	8.21	1.387	1.393	1.406	0.674	0.699	0.71	2.0096	5.2059e-07
P21614	Vitamin D-binding protein OS=Mus musculus GN=Gc PE=1 SV=2	GC	28.1513	10	14	10	1	476	53.6	5.5	1.829	1.786	1.817	0.474	0.518	0.538	3.55033	5.68868e-07
Q14DK4	Glycerol-3-phosphate acyltransferase 2, mitochondrial OS=Mus musculus GN=Gpat2 PE=1 SV=3	GPAT2	1.37328	1	2	1	1	801	89.1	6.99	0.467	0.467	0.444	1.488	1.444	1.438	0.315332	5.71217e-07
P19001	Keratin, type I cytoskeletal 19 OS=Mus musculus GN=Krt19 PE=1 SV=1	KRT19	47.1464	19	39	15	1	403	44.5	5.39	0.689	0.706	0.693	1.299	1.268	1.286	0.541915	5.73365e-07
P28665	Murinoglobulin-1 OS=Mus musculus GN=Mug1 PE=1 SV=3	MUG1	9.7561	11	13	11	1	1476	165.2	6.42	1.641	1.658	1.681	0.506	0.542	0.561	3.09509	5.84345e-07
P23953	Carboxylesterase 1C OS=Mus musculus GN=Ces1c PE=1 SV=4	CES1C	22.3827	10	17	10	1	554	61	5.06	1.982	1.954	1.977	0.388	0.459	0.47	4.48975	5.86666e-07
Q61391	Neprilysin OS=Mus musculus GN=Mme PE=1 SV=3	MME	6.8	6	6	6	1	750	85.6	5.81	0.712	0.705	0.697	1.282	1.266	1.251	0.556462	5.88335e-07
Q9DBR7	Protein phosphatase 1 regulatory subunit 12A OS=Mus musculus GN=Ppp1r12a PE=1 SV=2	PPP1R12A	20.1166	18	25	17	1	1029	114.9	5.49	1.3	1.285	1.31	0.798	0.813	0.814	1.60619	6.57278e-07
A0A1L1SU00	Wilms tumor protein homolog OS=Mus musculus GN=Wt1 PE=4 SV=1	WT1	6.5764	3	3	3	1	517	56.5	8.68	0.557	0.584	0.556	1.261	1.241	1.233	0.454351	6.6185e-07
Q8BMF3	NADP-dependent malic enzyme, mitochondrial OS=Mus musculus GN=Me3 PE=1 SV=2	ME3	5.96026	3	4	2	1	604	67.1	7.83	1.868	1.895	1.862	0.272	0.322	0.364	5.87161	6.7082e-07
O89020	Afamin OS=Mus musculus GN=Afm PE=1 SV=2	AFM	10.6908	6	6	6	1	608	69.3	5.78	1.675	1.641	1.652	0.606	0.603	0.654	2.66667	7.27068e-07
Q3V132	ADP/ATP translocase 4 OS=Mus musculus GN=Slc25a31 PE=1 SV=1	SLC25A31	28.4375	10	20	9	1	320	35.2	9.58	0.521	0.528	0.508	1.521	1.461	1.487	0.3484	7.61736e-07
Q9Z2V5	Histone deacetylase 6 OS=Mus musculus GN=Hdac6 PE=1 SV=3	HDAC6	9.31245	8	13	8	1	1149	125.7	5.78	0.764	0.763	0.758	1.387	1.401	1.428	0.541983	7.66123e-07
P97290	Plasma protease C1 inhibitor OS=Mus musculus GN=Serping1 PE=1 SV=3	SERPING1	10.9127	5	8	5	1	504	55.5	6.29	1.392	1.4	1.415	0.832	0.847	0.861	1.6563	8.38287e-07
E9Q0H6	Fatty acid-binding protein, brain OS=Mus musculus GN=Fabp7 PE=1 SV=1	FABP7	15.9574	2	3	2	1	188	20.6	6.76	0.336	0.366	0.318	2.193	2.124	2.237	0.15563	8.43485e-07
E9Q6A6	Collagen alpha-6(VI chain OS=Mus musculus GN=Col6a6 PE=1 SV=2	COL6A6	10.4636	18	25	16	1	2265	246.3	6.9	0.6	0.598	0.621	1.175	1.204	1.183	0.510668	8.72515e-07
Q8CBC8	Branched-chain-amino-acid aminotransferase OS=Mus musculus GN=Bcat1 PE=1 SV=1	BCAT1	14.5695	5	7	5	1	453	49.9	6.77	1.681	1.669	1.673	0.559	0.613	0.627	2.79211	8.77464e-07
P35175	Stefin-1 OS=Mus musculus GN=Stfa1 PE=3 SV=1	STFA1	61.8557	6	9	2	1	97	11	6.29	0.374	0.389	0.358	1.214	1.192	1.168	0.313654	8.81249e-07
P49817	Caveolin-1 OS=Mus musculus GN=Cav1 PE=1 SV=1	CAV1	41.0112	6	12	6	1	178	20.5	6.02	1.317	1.303	1.305	0.834	0.824	0.805	1.59359	8.87253e-07
Q9CQ19	Myosin regulatory light polypeptide 9 OS=Mus musculus GN=Myl9 PE=1 SV=3	MYL9	49.4186	8	17	4	1	172	19.8	4.92	1.566	1.544	1.594	0.605	0.626	0.645	2.50746	8.90488e-07
A2AFQ0	E3 ubiquitin-protein ligase HUWE1 OS=Mus musculus GN=Huwe1 PE=1 SV=1	HUWE1	10.1645	34	45	34	1	4378	482.4	5.22	0.793	0.796	0.799	1.276	1.252	1.247	0.632583	9.0474e-07
B7ZNH7	Collagen alpha-1(XIV chain OS=Mus musculus GN=Col14a1 PE=1 SV=1	COL14A1	14.7715	20	32	20	1	1794	192.6	5.1	0.68	0.678	0.692	1.135	1.125	1.109	0.608489	9.35847e-07
P24815	3 beta-hydroxysteroid dehydrogenase/Delta 5-->4-isomerase type 1 OS=Mus musculus GN=Hsd3b1 PE=1 SV=3	HSD3B1	33.5121	10	19	10	1	373	42	8.63	1.811	1.768	1.748	0.524	0.571	0.572	3.19556	9.60217e-07
P59900	EMILIN-3 OS=Mus musculus GN=Emilin3 PE=2 SV=1	EMILIN3	18.8654	10	16	1	1	758	82.3	6.93	0.636	0.618	0.633	1.184	1.213	1.183	0.527095	9.63293e-07
Q6GU68	Immunoglobulin superfamily containing leucine-rich repeat protein OS=Mus musculus GN=Islr PE=1 SV=1	ISLR	17.0561	5	9	5	1	428	45.6	5.38	0.542	0.543	0.548	1.323	1.307	1.36	0.409273	9.79794e-07
Q71RI9	Kynurenine--oxoglutarate transaminase 3 OS=Mus musculus GN=Kyat3 PE=1 SV=1	KYAT3	20	8	9	8	1	455	51.1	8.37	0.716	0.693	0.713	1.067	1.069	1.07	0.661884	9.8192e-07
Q61555	Fibrillin-2 OS=Mus musculus GN=Fbn2 PE=1 SV=2	FBN2	15.6519	37	60	34	1	2907	313.6	4.84	0.659	0.653	0.673	1.179	1.187	1.209	0.555245	1.0126e-06
Q9EQX4	Allograft inflammatory factor 1-like OS=Mus musculus GN=Aif1l PE=1 SV=1	AIF1L	6.66667	1	1	1	1	150	17	7.18	1.883	1.909	1.828	0.456	0.492	0.507	3.86254	1.02847e-06
Q8BX02	KN motif and ankyrin repeat domain-containing protein 2 OS=Mus musculus GN=Kank2 PE=1 SV=1	KANK2	32.1471	19	25	16	1	843	90.2	5.55	1.301	1.289	1.314	0.811	0.834	0.823	1.58185	1.05525e-06
P82198	Transforming growth factor-beta-induced protein ig-h3 OS=Mus musculus GN=Tgfbi PE=1 SV=1	TGFBI	12.0059	6	9	6	1	683	74.6	7.06	0.677	0.674	0.655	1.211	1.231	1.201	0.550645	1.05825e-06
P20918	Plasminogen OS=Mus musculus GN=Plg PE=1 SV=3	PLG	29.1872	19	29	19	1	812	90.7	6.6	1.416	1.405	1.402	0.757	0.793	0.794	1.80162	1.07419e-06
Q9CPX4	Ferritin OS=Mus musculus GN=Ftl1 PE=1 SV=1	FTL1	36.0656	5	11	5	1	183	20.8	6	0.635	0.658	0.626	1.263	1.252	1.234	0.51187	1.13708e-06
Q8CGC4	Protein LSM14 homolog B OS=Mus musculus GN=Lsm14b PE=1 SV=3	LSM14B	21.2987	5	8	5	1	385	42.3	9.63	0.695	0.688	0.654	1.75	1.707	1.769	0.389782	1.15578e-06
A2RSE7	Synaptonemal complex protein 3 OS=Mus musculus GN=Sycp3 PE=1 SV=1	SYCP3	12.9921	3	3	3	1	254	29.3	8.87	0.598	0.577	0.59	0.978	0.993	0.997	0.594677	1.16267e-06
Q61739	Integrin alpha-6 OS=Mus musculus GN=Itga6 PE=1 SV=3	ITGA6	21.2649	17	24	17	1	1091	122.1	7.03	0.684	0.695	0.719	1.194	1.191	1.193	0.586361	1.16836e-06
B2RPU8	MCG130675 OS=Mus musculus GN=Zbed5 PE=2 SV=1	ZBED5	3.04233	2	3	2	1	756	84.2	8.44	0.797	0.791	0.812	1.239	1.224	1.217	0.652174	1.18759e-06
Q91VB8	Alpha globin 1 OS=Mus musculus GN=Hba-a1 PE=1 SV=1	HBA-A1	60.5634	7	58	6	1	142	15.1	8.22	0.68	0.695	0.693	1.065	1.083	1.062	0.644237	1.20776e-06
P04117	Fatty acid-binding protein, adipocyte OS=Mus musculus GN=Fabp4 PE=1 SV=3	FABP4	46.2121	5	7	5	1	132	14.6	8.4	1.69	1.682	1.649	0.585	0.639	0.642	2.69078	1.22473e-06
Q9ERZ0	Hemogen OS=Mus musculus GN=Hemgn PE=1 SV=1	HEMGN	17.0974	6	11	6	1	503	55	4.89	0.514	0.533	0.534	1.121	1.102	1.085	0.477932	1.23284e-06
Q9D964	Glycine amidinotransferase, mitochondrial OS=Mus musculus GN=Gatm PE=1 SV=1	GATM	56.0284	17	44	17	1	423	48.3	7.88	0.571	0.565	0.565	1.449	1.386	1.417	0.400047	1.28224e-06
Q3V3R4	Integrin alpha-1 OS=Mus musculus GN=Itga1 PE=1 SV=2	ITGA1	5.59796	5	5	5	1	1179	130.7	6.2	1.341	1.336	1.362	0.806	0.834	0.822	1.64054	1.30807e-06
Q64674	Spermidine synthase OS=Mus musculus GN=Srm PE=1 SV=1	SRM	35.0993	6	12	6	1	302	34	5.5	1.265	1.262	1.291	0.839	0.831	0.835	1.52415	1.32365e-06
P15089	Mast cell carboxypeptidase A OS=Mus musculus GN=Cpa3 PE=2 SV=1	CPA3	23.741	10	16	10	1	417	48.8	9	0.469	0.473	0.453	1.24	1.23	1.19	0.381148	1.34853e-06
Q05816	Fatty acid-binding protein, epidermal OS=Mus musculus GN=Fabp5 PE=1 SV=3	FABP5	54.8148	6	15	6	1	135	15.1	6.54	1.551	1.506	1.532	0.604	0.628	0.655	2.4319	1.36203e-06
Q4VWZ5	Acyl-CoA-binding protein OS=Mus musculus GN=Dbi PE=1 SV=1	DBI	34.8148	5	9	5	1	135	15.2	9.13	1.322	1.311	1.291	0.744	0.766	0.769	1.72181	1.38034e-06
A2A9R3	Melanoma-associated antigen B4 OS=Mus musculus GN=Mageb4 PE=1 SV=1	MAGEB4	35.7914	10	14	10	1	556	60.9	9.16	0.494	0.464	0.511	1.55	1.488	1.517	0.322503	1.38689e-06
E9QAU4	Enhancer trap locus 4 OS=Mus musculus GN=Etl4 PE=1 SV=1	ETL4	3.90586	5	5	5	1	1997	218.3	8.28	0.795	0.807	0.808	1.219	1.213	1.193	0.664828	1.39517e-06
O54724	Caveolae-associated protein 1 OS=Mus musculus GN=Cavin1 PE=1 SV=1	PTRF	32.9082	11	21	11	1	392	43.9	5.52	1.427	1.404	1.382	0.779	0.791	0.791	1.78441	1.40595e-06
F8VPR1	Leiomodin-1 OS=Mus musculus GN=Lmod1 PE=1 SV=1	LMOD1	10.9244	6	7	6	1	595	66.2	9.19	1.721	1.722	1.768	0.619	0.655	0.682	2.66411	1.41853e-06
Q9Z0Z4	Hephaestin OS=Mus musculus GN=Heph PE=1 SV=3	HEPH	9.50735	9	12	9	1	1157	129.6	6.13	1.416	1.397	1.442	0.77	0.785	0.787	1.81682	1.43081e-06
P56395	Cytochrome b5 OS=Mus musculus GN=Cyb5a PE=1 SV=2	CYB5A	41.0448	4	16	4	1	134	15.2	5.07	1.386	1.366	1.352	0.81	0.817	0.834	1.66761	1.45825e-06
P34914	Bifunctional epoxide hydrolase 2 OS=Mus musculus GN=Ephx2 PE=1 SV=2	EPHX2	28.7004	10	25	10	1	554	62.5	6.19	1.509	1.527	1.506	0.75	0.757	0.799	1.96964	1.48804e-06
P07309	Transthyretin OS=Mus musculus GN=Ttr PE=1 SV=1	TTR	25.8503	3	8	3	1	147	15.8	6.16	1.564	1.565	1.605	0.721	0.758	0.762	2.11245	1.55955e-06
P23242	Gap junction alpha-1 protein OS=Mus musculus GN=Gja1 PE=1 SV=2	GJA1	10.2094	3	8	3	1	382	43	8.76	1.741	1.732	1.724	0.46	0.548	0.533	3.37249	1.57779e-06
Q9EPR4	Solute carrier family 23 member 2 OS=Mus musculus GN=Slc23a2 PE=1 SV=2	SLC23A2	2.62346	1	1	1	1	648	70	7.5	0.747	0.724	0.718	1.433	1.394	1.433	0.51385	1.60768e-06
A0A0R4J1V0	Na(+/H(+ exchange regulatory cofactor NHE-RF3 OS=Mus musculus GN=Pdzk1 PE=1 SV=1	PDZK1	5.97303	3	4	3	1	519	56.5	5.49	0.623	0.624	0.666	1.41	1.444	1.412	0.448429	1.63925e-06
Q62148	Retinal dehydrogenase 2 OS=Mus musculus GN=Aldh1a2 PE=1 SV=2	ALDH1A2	30.1158	14	24	9	1	518	56.6	5.74	0.663	0.673	0.67	1.176	1.166	1.204	0.565708	1.64246e-06
Q8C3X8	Lipase maturation factor 2 OS=Mus musculus GN=Lmf2 PE=1 SV=1	LMF2	2.2792	1	1	1	1	702	79.9	9.99	1.712	1.734	1.693	0.459	0.508	0.546	3.39656	1.68024e-06
Q9QXS6	Drebrin OS=Mus musculus GN=Dbn1 PE=1 SV=4	DBN1	17.2805	8	16	8	1	706	77.2	4.49	0.715	0.715	0.699	1.211	1.188	1.178	0.595192	1.69079e-06
Q9WV91	Prostaglandin F2 receptor negative regulator OS=Mus musculus GN=Ptgfrn PE=1 SV=2	PTGFRN	9.55631	8	12	8	1	879	98.7	6.61	0.634	0.673	0.666	1.306	1.294	1.325	0.502675	1.69701e-06
Q8BI38	F-box and WD-40 domain protein 21 OS=Mus musculus GN=Fbxw21 PE=2 SV=1	FBXW21	8.76068	3	3	3	1	468	54.4	8	1.506	1.56	1.534	0.695	0.731	0.72	2.14352	1.69766e-06
O08532	Voltage-dependent calcium channel subunit alpha-2/delta-1 OS=Mus musculus GN=Cacna2d1 PE=1 SV=1	CACNA2D1	15.3218	14	16	14	1	1103	124.6	5.3	1.344	1.328	1.358	0.753	0.78	0.785	1.73857	1.70459e-06
Q9ER67	Maged2 protein OS=Mus musculus GN=Maged2 PE=1 SV=1	MAGED2	29.0584	13	23	12	1	616	65.4	9.14	0.7	0.689	0.679	1.28	1.242	1.275	0.544641	1.73406e-06
Q99MV1	Tudor domain-containing protein 1 OS=Mus musculus GN=Tdrd1 PE=1 SV=2	TDRD1	1.62116	2	3	2	1	1172	129.6	5.81	0.504	0.518	0.516	1.46	1.393	1.404	0.361287	1.78965e-06
Q9D154	Leukocyte elastase inhibitor A OS=Mus musculus GN=Serpinb1a PE=1 SV=1	SERPINB1A	30.343	11	14	11	1	379	42.5	6.21	1.594	1.603	1.577	0.663	0.703	0.73	2.27767	1.79701e-06
Q9D379	Epoxide hydrolase 1 OS=Mus musculus GN=Ephx1 PE=1 SV=2	EPHX1	10.5495	5	8	5	1	455	52.5	8.35	1.575	1.549	1.569	0.645	0.694	0.708	2.29262	1.79739e-06
P13595	Neural cell adhesion molecule 1 OS=Mus musculus GN=Ncam1 PE=1 SV=3	NCAM1	20	17	31	2	1	1115	119.4	4.83	0.44	0.455	0.432	1.268	1.217	1.215	0.358649	1.83044e-06
P00329	Alcohol dehydrogenase 1 OS=Mus musculus GN=Adh1 PE=1 SV=2	ADH1	12.2667	5	6	4	1	375	39.7	8.1	1.752	1.708	1.691	0.491	0.544	0.562	3.22542	1.86756e-06
Q6NVD0	FRAS1-related extracellular matrix protein 2 OS=Mus musculus GN=Frem2 PE=1 SV=2	FREM2	4.39873	10	13	10	1	3160	350.4	5.12	0.594	0.6	0.622	1.034	1.044	1.055	0.579636	1.91989e-06
Q9D1A2	Cytosolic non-specific dipeptidase OS=Mus musculus GN=Cndp2 PE=1 SV=1	CNDP2	39.5789	14	30	14	1	475	52.7	5.66	1.446	1.427	1.449	0.672	0.708	0.728	2.05028	2.01056e-06
Q8BFW7	Lipoma-preferred partner homolog OS=Mus musculus GN=Lpp PE=1 SV=1	LPP	25.6117	10	18	10	1	613	65.8	7.37	1.316	1.338	1.362	0.767	0.778	0.774	1.73178	2.03644e-06
Q3U125	Putative uncharacterized protein OS=Mus musculus GN=Fam213a PE=1 SV=1	FAM213A	16.5939	4	9	4	1	229	25.7	9.03	1.42	1.432	1.387	0.662	0.687	0.702	2.0668	2.12396e-06
A2AIM4	Tropomyosin beta chain OS=Mus musculus GN=Tpm2 PE=1 SV=1	TPM2	64.7887	26	62	10	1	284	33	4.69	1.791	1.856	1.761	0.439	0.483	0.494	3.81921	2.17587e-06
P31324	cAMP-dependent protein kinase type II-beta regulatory subunit OS=Mus musculus GN=Prkar2b PE=1 SV=3	PRKAR2B	37.2596	12	16	9	1	416	46.1	4.98	1.371	1.36	1.332	0.823	0.821	0.803	1.6604	2.17923e-06
D3Z134	Protein MGARP OS=Mus musculus GN=Mgarp PE=1 SV=2	MGARP	2.6936	1	2	1	1	297	31.2	4.17	1.696	1.735	1.771	0.506	0.558	0.57	3.1836	2.18221e-06
P97315	Cysteine and glycine-rich protein 1 OS=Mus musculus GN=Csrp1 PE=1 SV=3	CSRP1	43.5233	7	20	7	1	193	20.6	8.57	1.39	1.407	1.363	0.842	0.829	0.827	1.66533	2.19999e-06
A2AX52	Collagen alpha-4(VI chain OS=Mus musculus GN=Col6a4 PE=1 SV=2	COL6A4	14.9415	26	37	26	1	2309	250.6	6.81	1.522	1.495	1.545	0.647	0.691	0.693	2.24618	2.22283e-06
Q9QXC1	Fetuin-B OS=Mus musculus GN=Fetub PE=1 SV=1	FETUB	4.38144	2	3	2	1	388	42.7	6.61	1.473	1.475	1.458	0.752	0.695	0.741	2.01371	2.22516e-06
Q9WTQ5	A-kinase anchor protein 12 OS=Mus musculus GN=Akap12 PE=1 SV=1	AKAP12	22.7435	24	38	24	1	1684	180.6	4.44	0.703	0.716	0.699	1.282	1.263	1.238	0.559873	2.24181e-06
O70400	PDZ and LIM domain protein 1 OS=Mus musculus GN=Pdlim1 PE=1 SV=4	PDLIM1	46.4832	13	22	13	1	327	35.8	6.84	1.407	1.407	1.408	0.787	0.823	0.836	1.72608	2.24657e-06
B1AXZ5	ELAV-like protein OS=Mus musculus GN=Elavl2 PE=1 SV=1	ELAVL2	19.7943	6	7	6	1	389	42.6	9.04	0.617	0.622	0.625	1.469	1.543	1.493	0.413762	2.29751e-06
Q80UW0	Heparan-sulfate 6-O-sulfotransferase 2 OS=Mus musculus GN=Hs6st2 PE=2 SV=3	HS6ST2	2.28758	2	2	2	1	612	69.2	9.76	0.754	0.752	0.767	1.284	1.309	1.266	0.589013	2.41132e-06
Q8BH44	Coronin-2B OS=Mus musculus GN=Coro2b PE=1 SV=2	CORO2B	2.29167	1	1	1	1	480	54.9	8.27	0.748	0.763	0.728	1.247	1.272	1.249	0.594214	2.47262e-06
Q8K4Q8	Collectin-12 OS=Mus musculus GN=Colec12 PE=1 SV=1	COLEC12	5.92992	4	4	3	1	742	81.3	5.49	0.686	0.662	0.679	1.08	1.056	1.071	0.632055	2.48491e-06
Q9D495	Synaptonemal complex central element protein 1 OS=Mus musculus GN=Syce1 PE=1 SV=1	SYCE1	4.55927	2	2	1	1	329	38.2	6.38	0.571	0.612	0.588	1.243	1.283	1.251	0.468891	2.5267e-06
A0A0A0MQA3	Alpha-1-antitrypsin 1-1 OS=Mus musculus GN=Serpina1a PE=1 SV=1	SERPINA1A	13.0734	5	7	1	1	436	48.8	6.43	2.062	2.068	1.969	0.41	0.49	0.473	4.4421	2.54289e-06
O88307	Sortilin-related receptor OS=Mus musculus GN=Sorl1 PE=1 SV=3	SORL1	2.0316	3	3	3	1	2215	246.9	5.54	0.78	0.766	0.782	1.178	1.149	1.159	0.667814	2.56684e-06
Q9WVH9	Fibulin-5 OS=Mus musculus GN=Fbln5 PE=1 SV=1	FBLN5	9.59821	4	6	4	1	448	50.2	4.7	0.721	0.721	0.736	1.157	1.126	1.133	0.637588	2.63538e-06
Q99PW8	Kinesin-like protein KIF17 OS=Mus musculus GN=Kif17 PE=1 SV=1	KIF17	1.63776	2	2	1	1	1038	116.3	5.26	1.496	1.555	1.522	0.766	0.776	0.796	1.95595	2.64349e-06
E9Q8I0	Complement factor H OS=Mus musculus GN=Cfh PE=1 SV=1	CFH	21.9649	17	27	17	1	1252	141.2	7.11	1.581	1.525	1.552	0.693	0.735	0.737	2.1515	2.73425e-06
E9Q3X0	Major vault protein OS=Mus musculus GN=Mvp PE=1 SV=1	MVP	24.5977	19	32	19	1	870	96.8	5.64	0.773	0.782	0.764	1.455	1.438	1.496	0.528366	2.75481e-06
Q9WVB3	Transducin-like enhancer protein 6 OS=Mus musculus GN=Tle6 PE=1 SV=1	TLE6	24.0964	12	16	12	1	581	65.1	6.01	1.514	1.512	1.484	0.869	0.884	0.913	1.69167	2.84053e-06
O08692	Neutrophilic granule protein OS=Mus musculus GN=Ngp PE=1 SV=1	NGP	30.5389	4	5	4	1	167	19.3	5.31	0.423	0.418	0.435	1.204	1.217	1.153	0.357023	2.87199e-06
A2AEY2	Four and a half LIM domains 1, isoform CRA_c OS=Mus musculus GN=Fhl1 PE=1 SV=1	FHL1	30.9598	8	14	8	1	323	36.2	9.01	1.468	1.439	1.436	0.709	0.741	0.763	1.96249	2.87721e-06
P31001	Desmin OS=Mus musculus GN=Des PE=1 SV=3	DES	33.4755	18	45	13	1	469	53.5	5.27	1.29	1.289	1.256	0.798	0.807	0.817	1.5834	2.91132e-06
P37804	Transgelin OS=Mus musculus GN=Tagln PE=1 SV=3	TAGLN	50.7463	10	28	10	1	201	22.6	8.81	1.884	1.795	1.87	0.488	0.554	0.55	3.48555	2.9362e-06
A6X935	Inter alpha-trypsin inhibitor, heavy chain 4 OS=Mus musculus GN=Itih4 PE=1 SV=2	ITIH4	9.97877	7	10	7	1	942	104.6	6.4	1.418	1.45	1.459	0.78	0.796	0.821	1.80517	3.0773e-06
O35452	Tenascin X OS=Mus musculus GN=Tnxb PE=1 SV=1	TNXB	7.41388	20	28	20	1	4006	435.2	5.22	0.706	0.714	0.697	1.139	1.116	1.105	0.63006	3.13767e-06
P11247	Myeloperoxidase OS=Mus musculus GN=Mpo PE=1 SV=2	MPO	14.9025	9	13	9	1	718	81.1	9.55	0.532	0.532	0.535	1.064	1.037	1.017	0.512829	3.15792e-06
Q9DBJ3	Brain-specific angiogenesis inhibitor 1-associated protein 2-like protein 1 OS=Mus musculus GN=Baiap2l1 PE=1 SV=1	BAIAP2L1	3.50195	2	2	2	1	514	57.2	8.75	0.672	0.692	0.668	1.301	1.254	1.263	0.532216	3.27651e-06
A0A0G2JEK2	Cysteine-rich protein 1 OS=Mus musculus GN=Crip1 PE=1 SV=1	CRIP1	14.8438	2	3	2	1	128	13.6	8.09	1.381	1.405	1.386	0.67	0.702	0.73	1.98478	3.29868e-06
E9Q718	Procollagen-lysine,2-oxoglutarate 5-dioxygenase 2 OS=Mus musculus GN=Plod2 PE=1 SV=1	PLOD2	15.6992	9	14	9	1	758	86.8	6.89	1.339	1.298	1.34	0.815	0.807	0.807	1.6373	3.32017e-06
D3Z3Q3	Smoothelin OS=Mus musculus GN=Smtn PE=1 SV=1	SMTN	9.83087	8	8	8	1	946	103	8.63	1.562	1.572	1.617	0.603	0.658	0.664	2.46805	3.33173e-06
P22599	Alpha-1-antitrypsin 1-2 OS=Mus musculus GN=Serpina1b PE=1 SV=2	SERPINA1B	25.1816	7	11	2	1	413	45.9	5.54	1.838	1.865	1.761	0.521	0.562	0.572	3.30151	3.38697e-06
Q70IV5	Synemin OS=Mus musculus GN=Synm PE=1 SV=2	SYNM	9.73735	13	14	13	1	1561	173.1	5.12	1.692	1.653	1.736	0.625	0.655	0.679	2.59367	3.41233e-06
P11404	Fatty acid-binding protein, heart OS=Mus musculus GN=Fabp3 PE=1 SV=5	FABP3	22.5564	3	8	3	1	133	14.8	6.57	1.631	1.616	1.595	0.626	0.698	0.696	2.39703	3.41704e-06
B2RUF0	Y box protein 2 OS=Mus musculus GN=Ybx2 PE=1 SV=1	YBX2	31.7549	7	19	4	1	359	38.1	10.76	0.762	0.754	0.753	1.49	1.463	1.424	0.518392	3.4457e-06
Q06890	Clusterin OS=Mus musculus GN=Clu PE=1 SV=1	CLU	23.6607	9	12	9	1	448	51.6	5.67	1.431	1.405	1.428	0.737	0.777	0.791	1.84989	3.55832e-06
A6H644	MCG130490 OS=Mus musculus GN=Ppp1r12b PE=1 SV=1	PPP1R12B	4.53629	3	4	2	1	992	110.9	5.74	1.465	1.535	1.49	0.681	0.661	0.695	2.20422	3.56631e-06
Q64429	Cytochrome P450 1B1 OS=Mus musculus GN=Cyp1b1 PE=1 SV=3	CYP1B1	12.7072	7	10	7	1	543	60.5	8.43	1.509	1.506	1.568	0.593	0.628	0.646	2.45474	3.74851e-06
Q62005	Zona pellucida sperm-binding protein 1 OS=Mus musculus GN=Zp1 PE=1 SV=1	ZP1	13.3226	6	8	6	1	623	68.7	6.55	1.513	1.455	1.488	0.755	0.786	0.749	1.94585	3.75644e-06
Q07076	Annexin A7 OS=Mus musculus GN=Anxa7 PE=1 SV=2	ANXA7	24.622	10	24	10	1	463	49.9	6.18	0.837	0.841	0.847	1.332	1.305	1.287	0.643476	4.06294e-06
Q8QZY3	Developmental pluripotency-associated protein 3 OS=Mus musculus GN=Dppa3 PE=1 SV=1	DPPA3	5.33333	1	1	1	1	150	17.7	9.64	0.676	0.628	0.63	1.964	1.849	1.901	0.338467	4.32178e-06
Q5SF07	Insulin-like growth factor 2 mRNA-binding protein 2 OS=Mus musculus GN=Igf2bp2 PE=1 SV=1	IGF2BP2	20.777	10	13	9	1	592	65.5	8.03	0.627	0.629	0.635	1.237	1.213	1.179	0.52108	4.41988e-06
P54763	Ephrin type-B receptor 2 OS=Mus musculus GN=Ephb2 PE=1 SV=3	EPHB2	9.73631	7	8	7	1	986	109.8	5.71	0.647	0.671	0.678	1.124	1.097	1.126	0.596355	4.47035e-06
Q3TTY5	Keratin, type II cytoskeletal 2 epidermal OS=Mus musculus GN=Krt2 PE=1 SV=1	KRT2	8.34512	8	14	4	1	707	70.9	8.06	0.816	0.791	0.779	1.368	1.358	1.327	0.5887	4.59886e-06
E9Q557	Desmoplakin OS=Mus musculus GN=Dsp PE=1 SV=1	DSP	0.346861	1	1	1	1	2883	332.7	6.8	1.769	1.704	1.802	0.453	0.527	0.522	3.51198	4.66551e-06
Q8CGN5	Perilipin-1 OS=Mus musculus GN=Plin1 PE=1 SV=2	PLIN1	16.0542	6	10	6	1	517	55.6	7.01	1.612	1.659	1.708	0.595	0.628	0.643	2.66827	4.83132e-06
P09470	Angiotensin-converting enzyme OS=Mus musculus GN=Ace PE=1 SV=3	ACE	4.34451	4	5	4	1	1312	150.8	6.55	1.392	1.431	1.398	0.745	0.761	0.796	1.83362	4.97649e-06
A0A0A6YWR2	Ig gamma-1 chain C region secreted form (Fragment OS=Mus musculus GN=Ighg1 PE=1 SV=1	IGHG1	2.54453	1	2	1	1	393	43.4	6.44	1.431	1.416	1.389	0.923	0.949	0.935	1.50908	4.98504e-06
P06837	Neuromodulin OS=Mus musculus GN=Gap43 PE=1 SV=1	GAP43	11.4537	3	3	3	1	227	23.6	4.73	0.675	0.679	0.717	1.598	1.535	1.527	0.444421	5.01858e-06
Q8BPK2	Putative uncharacterized protein OS=Mus musculus GN=Zcchc3 PE=1 SV=1	ZCCHC3	9.25	3	3	3	1	400	43.7	8.44	0.388	0.436	0.388	1.158	1.207	1.215	0.338547	5.05164e-06
P08071	Lactotransferrin OS=Mus musculus GN=Ltf PE=1 SV=4	LTF	24.1867	12	17	11	1	707	77.8	8.53	0.555	0.59	0.582	1.182	1.133	1.157	0.497408	5.07826e-06
Q80W21	Glutathione S-transferase Mu 7 OS=Mus musculus GN=Gstm7 PE=1 SV=1	GSTM7	41.2844	8	22	4	1	218	25.7	6.8	0.665	0.692	0.673	1.028	1.054	1.037	0.65085	5.13032e-06
Q99MX0	Transketolase-like protein 1 OS=Mus musculus GN=Tktl1 PE=1 SV=2	TKTL1	5.04202	3	3	3	1	595	65.2	6.02	0.461	0.491	0.49	1.195	1.198	1.139	0.408267	5.46992e-06
Q9ESL4	Mitogen-activated protein kinase kinase kinase 20 OS=Mus musculus GN=Map3k20 PE=1 SV=1	ZAK	4.11471	3	4	3	1	802	91.7	7.74	1.398	1.361	1.358	0.803	0.832	0.792	1.69633	5.6074e-06
B1B1A8	Myosin light chain kinase, smooth muscle OS=Mus musculus GN=Mylk PE=1 SV=1	MYLK	15.3846	28	47	27	1	1950	213.5	6.25	1.297	1.286	1.315	0.845	0.881	0.869	1.50212	5.63712e-06
Q7TQK5	Coiled-coil domain-containing protein 93 OS=Mus musculus GN=Ccdc93 PE=1 SV=1	CCDC93	8.58506	6	7	6	1	629	72.6	8.29	1.324	1.309	1.311	0.836	0.866	0.882	1.52632	5.86679e-06
P02535	Keratin, type I cytoskeletal 10 OS=Mus musculus GN=Krt10 PE=1 SV=3	KRT10	6.31579	5	8	4	1	570	57.7	5.11	0.827	0.806	0.796	1.319	1.359	1.365	0.600791	6.06098e-06
P35173	Stefin-3 OS=Mus musculus GN=Stfa3 PE=3 SV=1	STFA3	25.2427	2	2	1	1	103	11.6	6.11	0.448	0.394	0.388	1.386	1.312	1.378	0.301766	6.1439e-06
Q3UXL1	Aldo-keto reductase family 1, member C-like OS=Mus musculus GN=Akr1cl PE=1 SV=1	AKR1CL	52.1739	11	40	10	1	322	36.8	7.61	1.424	1.448	1.446	0.741	0.781	0.809	1.85242	6.22742e-06
Q9CY02	Alpha-hemoglobin-stabilizing protein OS=Mus musculus GN=Ahsp PE=1 SV=1	AHSP	41.1765	3	10	3	1	102	11.8	4.74	0.672	0.671	0.695	1.1	1.089	1.065	0.626306	6.24755e-06
Q8VD46	Ankyrin repeat, SAM and basic leucine zipper domain-containing protein 1 OS=Mus musculus GN=Asz1 PE=1 SV=2	ASZ1	2.94737	1	1	1	1	475	53	6.24	0.535	0.533	0.562	1.374	1.454	1.379	0.387449	6.27016e-06
Q61578	NADPH:adrenodoxin oxidoreductase, mitochondrial OS=Mus musculus GN=Fdxr PE=1 SV=1	FDXR	30.9717	10	22	10	1	494	54.2	8.66	1.268	1.285	1.31	0.777	0.809	0.804	1.61632	6.28353e-06
E9Q2W9	Alpha-actinin-4 (Fragment OS=Mus musculus GN=Actn4 PE=1 SV=1	ACTN4	43.4363	17	38	1	1	518	59.9	6.01	0.643	0.603	0.62	1.467	1.536	1.553	0.40957	6.28616e-06
O54890	Integrin beta-3 OS=Mus musculus GN=Itgb3 PE=1 SV=2	ITGB3	11.0546	7	7	7	1	787	86.7	5.24	1.488	1.525	1.522	0.716	0.702	0.774	2.06889	6.28779e-06
Q8R0N6	Hydroxyacid-oxoacid transhydrogenase, mitochondrial OS=Mus musculus GN=Adhfe1 PE=1 SV=2	ADHFE1	2.58065	1	1	1	1	465	49.9	7.58	1.299	1.318	1.289	0.827	0.868	0.849	1.53538	6.34374e-06
E9PYH0	Versican core protein OS=Mus musculus GN=Vcan PE=1 SV=1	VCAN	3.96541	13	19	13	1	3354	366.7	4.63	1.329	1.288	1.323	0.861	0.87	0.883	1.50727	6.511e-06
E9PVQ3	SPATS2-like protein OS=Mus musculus GN=Spats2l PE=1 SV=1	SPATS2L	5.88235	3	4	3	1	578	63.7	9.74	0.847	0.83	0.807	1.247	1.27	1.272	0.655582	6.56766e-06
Q9DAE2	Putative uncharacterized protein OS=Mus musculus GN=Rbmxl2 PE=1 SV=1	RBMXL2	14.026	4	5	3	1	385	41.9	10.27	0.504	0.567	0.473	1.381	1.393	1.406	0.369378	6.66996e-06
Q9CRA0	Ecto-ADP-ribosyltransferase 4 OS=Mus musculus GN=Art4 PE=1 SV=1	ART4	11.3333	3	3	3	1	300	33.1	8.47	1.379	1.44	1.414	0.759	0.79	0.791	1.80897	6.71371e-06
P19221	Prothrombin OS=Mus musculus GN=F2 PE=1 SV=1	F2	13.4304	6	7	6	1	618	70.2	6.43	1.594	1.517	1.597	0.669	0.679	0.71	2.28766	6.86765e-06
P07724	Serum albumin OS=Mus musculus GN=Alb PE=1 SV=3	ALB	71.875	43	285	43	1	608	68.6	6.07	1.842	1.868	1.741	0.476	0.525	0.535	3.54883	6.89869e-06
Q920E5	Farnesyl pyrophosphate synthase OS=Mus musculus GN=Fdps PE=1 SV=1	FDPS	14.7309	4	4	4	1	353	40.6	5.66	1.431	1.437	1.41	0.627	0.673	0.708	2.13048	6.92063e-06
Q00897	Alpha-1-antitrypsin 1-4 OS=Mus musculus GN=Serpina1d PE=1 SV=1	SERPINA1D	15.9806	6	10	1	1	413	46	5.44	1.577	1.578	1.524	0.705	0.743	0.668	2.21125	6.92395e-06
Q3ULW8	Poly [ADP-ribose] polymerase OS=Mus musculus GN=Parp3 PE=1 SV=1	PARP3	8.63039	4	5	4	1	533	59.9	7.12	1.452	1.441	1.461	0.684	0.693	0.759	2.03839	6.99768e-06
P31725	Protein S100-A9 OS=Mus musculus GN=S100a9 PE=1 SV=3	S100A9	26.5487	4	19	4	1	113	13	7.17	0.545	0.566	0.54	1.218	1.177	1.152	0.465464	7.01837e-06
Q9DBX6	Cytochrome P450 2S1 OS=Mus musculus GN=Cyp2s1 PE=1 SV=1	CYP2S1	11.3772	5	6	5	1	501	55.6	8.78	1.272	1.271	1.294	0.789	0.793	0.832	1.58948	7.03134e-06
P51656	Estradiol 17-beta-dehydrogenase 1 OS=Mus musculus GN=Hsd17b1 PE=2 SV=1	HSD17B1	13.3721	3	6	3	1	344	36.8	6.11	1.612	1.649	1.713	0.636	0.678	0.684	2.48949	7.41905e-06
Q8K0C1	Importin-13 OS=Mus musculus GN=Ipo13 PE=1 SV=1	IPO13	1.14226	1	1	1	1	963	108.2	5.3	0.661	0.682	0.646	1.352	1.306	1.287	0.504183	7.63452e-06
Q9JMF3	Guanine nucleotide-binding protein G(I/G(S/G(O subunit gamma-13 OS=Mus musculus GN=Gng13 PE=1 SV=1	GNG13	10.4478	1	1	1	1	67	8	5.45	0.597	0.57	0.594	1.067	1.054	1.101	0.546555	7.67953e-06
O55042	Alpha-synuclein OS=Mus musculus GN=Snca PE=1 SV=2	SNCA	17.8571	2	3	2	1	140	14.5	4.77	0.71	0.701	0.731	1.108	1.089	1.124	0.644986	8.20625e-06
E9Q448	Tropomyosin alpha-1 chain OS=Mus musculus GN=Tpm1 PE=1 SV=1	TPM1	82.0423	34	77	1	1	284	32.8	4.75	1.507	1.492	1.511	0.762	0.838	0.772	1.90135	8.36016e-06
Q9QZF2	Glypican-1 OS=Mus musculus GN=Gpc1 PE=1 SV=1	GPC1	10.5925	4	5	4	1	557	61.3	7.05	0.752	0.747	0.784	1.182	1.158	1.185	0.64766	8.70951e-06
O88508	DNA (cytosine-5-methyltransferase 3A OS=Mus musculus GN=Dnmt3a PE=1 SV=2	DNMT3A	15.5286	11	14	11	1	908	101.6	6.65	0.754	0.737	0.743	1.206	1.185	1.156	0.629828	8.94871e-06
Q9JK53	Prolargin OS=Mus musculus GN=Prelp PE=1 SV=2	PRELP	9.25926	3	4	3	1	378	43.3	9.54	1.276	1.272	1.312	0.793	0.823	0.786	1.60699	9.00557e-06
Q7TMM9	Tubulin beta-2A chain OS=Mus musculus GN=Tubb2a PE=1 SV=1	TUBB2A	40.4494	14	116	1	1	445	49.9	4.89	0.865	0.858	0.845	1.308	1.263	1.302	0.663052	9.0487e-06
P27005	Protein S100-A8 OS=Mus musculus GN=S100a8 PE=1 SV=3	S100A8	35.9551	3	6	3	1	89	10.3	5.68	0.421	0.403	0.409	1.28	1.251	1.183	0.331987	9.28487e-06
Q91XV3	Brain acid soluble protein 1 OS=Mus musculus GN=Basp1 PE=1 SV=3	BASP1	45.5752	7	11	7	1	226	22.1	4.51	0.575	0.609	0.576	1.229	1.203	1.165	0.489297	9.35361e-06
P12025	Midkine OS=Mus musculus GN=Mdk PE=2 SV=2	MDK	20	2	2	2	1	140	15.4	9.7	0.452	0.481	0.438	1.357	1.409	1.466	0.32396	9.53111e-06
Q8VCT3	Aminopeptidase B OS=Mus musculus GN=Rnpep PE=1 SV=2	RNPEP	11.5385	6	8	6	1	650	72.4	5.35	1.208	1.237	1.249	0.782	0.803	0.814	1.53981	9.56175e-06
P10761	Zona pellucida sperm-binding protein 3 OS=Mus musculus GN=Zp3 PE=1 SV=4	ZP3	15.566	7	23	7	1	424	46.3	6.57	1.622	1.551	1.626	0.701	0.752	0.761	2.16757	9.58604e-06
A0A0R4J0T7	Growth arrest-specific protein 1 OS=Mus musculus GN=Gas1 PE=1 SV=1	GAS1	15.8854	3	4	3	1	384	40.4	7.11	0.594	0.568	0.569	1.135	1.092	1.151	0.512433	9.59039e-06
P00920	Carbonic anhydrase 2 OS=Mus musculus GN=Ca2 PE=1 SV=4	CAR2	41.5385	7	17	7	1	260	29	7.01	0.607	0.616	0.595	1.024	0.999	0.98	0.605395	9.7103e-06
Q80T14	Extracellular matrix protein FRAS1 OS=Mus musculus GN=Fras1 PE=1 SV=2	FRAS1	0.922693	3	4	3	1	4010	442.1	5.82	0.571	0.558	0.626	1.348	1.303	1.298	0.444416	9.81823e-06
A0A0R4J0Q4	Lysyl oxidase homolog 1 OS=Mus musculus GN=Loxl1 PE=1 SV=1	LOXL1	6.91928	4	5	4	1	607	66.5	7.33	0.592	0.614	0.628	1.142	1.172	1.116	0.534694	1.02509e-05
A0A0U1RNG7	Potassium channel tetramerisation domain-containing 14 OS=Mus musculus GN=Kctd14 PE=1 SV=1	KCTD14	20.2091	4	6	4	1	287	33	8.13	0.691	0.666	0.715	1.162	1.162	1.135	0.599017	1.0287e-05
Q7TNL7	Dual specificity protein phosphatase OS=Mus musculus GN=Dusp9 PE=1 SV=1	DUSP9	5.75221	2	3	2	1	452	48.6	5.16	0.732	0.727	0.722	1.316	1.251	1.31	0.562548	1.11892e-05
O35639	Annexin A3 OS=Mus musculus GN=Anxa3 PE=1 SV=4	ANXA3	12.3839	5	6	5	1	323	36.4	5.76	1.432	1.371	1.415	0.699	0.753	0.747	1.91814	1.12246e-05
P01027	Complement C3 OS=Mus musculus GN=C3 PE=1 SV=3	C3	25.7366	34	55	34	1	1663	186.4	6.73	1.43	1.396	1.456	0.738	0.777	0.796	1.85288	1.12294e-05
P10518	Delta-aminolevulinic acid dehydratase OS=Mus musculus GN=Alad PE=1 SV=1	ALAD	29.3939	6	12	6	1	330	36	6.79	0.703	0.714	0.724	1.099	1.104	1.064	0.655341	1.14037e-05
G3X9Y9	Myosin Vb, isoform CRA_a OS=Mus musculus GN=Myo5b PE=1 SV=1	MYO5B	2.38612	5	6	2	1	1844	213.3	6.95	0.696	0.678	0.724	1.266	1.255	1.311	0.547495	1.18922e-05
E9QJW9	Tryptase beta-2 OS=Mus musculus GN=Tpsb2 PE=1 SV=1	TPSB2	24.2754	5	7	5	1	276	30.9	7.33	0.58	0.605	0.624	1.257	1.201	1.197	0.494938	1.19751e-05
E9QMC1	Cingulin OS=Mus musculus GN=Cgn PE=1 SV=1	CGN	15.604	17	21	17	1	1192	136.5	5.91	0.585	0.637	0.642	1.111	1.104	1.11	0.560602	1.19924e-05
P14094	Sodium/potassium-transporting ATPase subunit beta-1 OS=Mus musculus GN=Atp1b1 PE=1 SV=1	ATP1B1	23.0263	6	7	6	1	304	35.2	8.65	0.603	0.589	0.579	1.34	1.257	1.272	0.457741	1.21945e-05
Q9R1M5	NACHT, LRR and PYD domains-containing protein 5 OS=Mus musculus GN=Nlrp5 PE=1 SV=2	NLRP5	15.2193	15	24	15	1	1163	131.2	5.71	1.579	1.55	1.59	0.831	0.883	0.912	1.79703	1.24238e-05
E9PXM9	F-box and WD-40 domain protein 24 OS=Mus musculus GN=Fbxw24 PE=4 SV=1	FBXW24	15.0215	6	8	5	1	466	53.4	7.8	1.694	1.61	1.735	0.597	0.642	0.647	2.67179	1.25647e-05
Q9D0L1	Zinc finger BED domain-containing protein 3 OS=Mus musculus GN=Zbed3 PE=1 SV=1	ZBED3	31.5789	4	6	4	1	228	25.6	6.54	1.479	1.498	1.514	0.767	0.825	0.848	1.84057	1.26922e-05
P09813	Apolipoprotein A-II OS=Mus musculus GN=Apoa2 PE=1 SV=2	APOA2	8.82353	1	3	1	1	102	11.3	7.18	1.453	1.45	1.455	0.684	0.723	0.78	1.99268	1.31492e-05
A0A087WS96	SH3 domain-binding glutamic acid-rich-like protein OS=Mus musculus GN=Sh3bgrl2 PE=1 SV=1	SH3BGRL2	10	1	2	1	1	120	13.5	8.43	0.76	0.708	0.76	1.191	1.2	1.193	0.621652	1.34907e-05
F8WGU3	Epithelial-splicing regulatory protein 1 OS=Mus musculus GN=Esrp1 PE=1 SV=1	ESRP1	6.46109	3	3	3	1	681	75.6	6.58	0.736	0.727	0.743	1.363	1.29	1.353	0.550674	1.35418e-05
O88428	Bifunctional 3'-phosphoadenosine 5'-phosphosulfate synthase 2 OS=Mus musculus GN=Papss2 PE=1 SV=2	PAPSS2	7.56844	4	4	3	1	621	70.3	7.58	1.296	1.329	1.37	0.773	0.782	0.785	1.70726	1.42306e-05
Q9JHJ3	Glycosylated lysosomal membrane protein OS=Mus musculus GN=Glmp PE=1 SV=1	GLMP	4.9505	1	2	1	1	404	43.8	6.14	1.32	1.258	1.292	0.79	0.814	0.799	1.61049	1.4244e-05
Q5XG69	Soluble lamin-associated protein of 75 kDa OS=Mus musculus GN=Fam169a PE=1 SV=3	FAM169A	1.80451	1	1	1	1	665	73.2	4.68	0.606	0.666	0.665	1.182	1.176	1.161	0.55044	1.43609e-05
B2RV77	MCG130182, isoform CRA_a OS=Mus musculus GN=Gm5483 PE=1 SV=1	GM5483	32.9897	4	6	4	1	97	11	8.1	0.297	0.341	0.299	1.316	1.224	1.205	0.2502	1.47437e-05
Q3V0K9	Plastin-1 OS=Mus musculus GN=Pls1 PE=1 SV=1	PLS1	6.50794	3	4	1	1	630	70.4	5.38	0.645	0.682	0.659	1.514	1.458	1.569	0.437349	1.47469e-05
Q9JKD3	Secretory carrier-associated membrane protein 5 OS=Mus musculus GN=Scamp5 PE=1 SV=1	SCAMP5	4.68085	1	1	1	1	235	26.1	8.54	0.823	0.808	0.796	1.241	1.192	1.224	0.663659	1.50152e-05
P60824	Cold-inducible RNA-binding protein OS=Mus musculus GN=Cirbp PE=1 SV=1	CIRBP	13.9535	3	6	3	1	172	18.6	9.61	0.71	0.721	0.746	1.229	1.259	1.293	0.575774	1.50546e-05
A3KG57	Serine/arginine-rich-splicing factor 12 (Fragment OS=Mus musculus GN=Srsf12 PE=1 SV=1	SRSF12	7.27969	2	3	1	1	261	30.3	11.58	0.525	0.563	0.504	1.275	1.204	1.212	0.431319	1.59384e-05
O88207	Collagen alpha-1(V chain OS=Mus musculus GN=Col5a1 PE=1 SV=2	COL5A1	2.55713	3	5	2	1	1838	183.6	4.98	0.664	0.716	0.696	1.181	1.163	1.208	0.584459	1.62316e-05
E0CXB9	Catenin alpha-2 OS=Mus musculus GN=Ctnna2 PE=1 SV=1	CTNNA2	15.528	11	17	6	1	966	106.7	5.69	0.653	0.673	0.732	1.276	1.288	1.297	0.533023	1.63381e-05
Q9CXA2	Trans-L-3-hydroxyproline dehydratase OS=Mus musculus GN=L3hypdh PE=1 SV=1	L3HYPDH	24.0113	6	7	6	1	354	37.8	6.7	1.291	1.259	1.314	0.83	0.815	0.849	1.54932	1.68184e-05
O88492	Perilipin-4 OS=Mus musculus GN=Plin4 PE=1 SV=2	PLIN4	3.99145	3	3	3	1	1403	139.3	8.59	1.875	1.847	1.977	0.519	0.634	0.621	3.21251	1.68257e-05
Q9WUU7	Cathepsin Z OS=Mus musculus GN=Ctsz PE=1 SV=1	CTSZ	8.82353	2	2	2	1	306	34	6.6	1.091	1.107	1.092	0.708	0.696	0.745	1.53094	1.69119e-05
A0A0J9YV76	2'-5' oligoadenylate synthetase 1E OS=Mus musculus GN=Oas1e PE=4 SV=1	OAS1E	6.73575	2	4	2	1	386	45.3	5.85	1.505	1.561	1.541	0.894	0.856	0.928	1.72031	1.70496e-05
Q9D0I4	Syntaxin-17 OS=Mus musculus GN=Stx17 PE=1 SV=1	STX17	7.6412	2	3	2	1	301	33.2	6.74	0.725	0.782	0.751	1.175	1.16	1.177	0.642938	1.75135e-05
Q80W04	Transmembrane and coiled-coil domains protein 2 OS=Mus musculus GN=Tmcc2 PE=1 SV=1	TMCC2	2.26629	2	2	1	1	706	77	6.84	0.597	0.619	0.669	1.201	1.193	1.23	0.520143	1.76798e-05
P28063	Proteasome subunit beta type-8 OS=Mus musculus GN=Psmb8 PE=1 SV=2	PSMB8	16.3043	3	4	3	1	276	30.2	6.68	1.319	1.342	1.347	0.867	0.86	0.914	1.51761	1.8006e-05
Q64GA5	Cytosolic phospholipase A2 gamma OS=Mus musculus GN=Pla2g4c PE=1 SV=1	PLA2G4C	8.0402	5	6	5	1	597	67.8	6	1.547	1.51	1.61	0.628	0.69	0.7	2.31269	1.80243e-05
Q8BKG3	Inactive tyrosine-protein kinase 7 OS=Mus musculus GN=Ptk7 PE=1 SV=1	PTK7	19.774	16	23	16	1	1062	117.5	6.84	0.682	0.691	0.67	1.197	1.148	1.134	0.587238	1.8236e-05
P13745	Glutathione S-transferase A1 OS=Mus musculus GN=Gsta1 PE=1 SV=2	GSTA1	23.3184	4	7	2	1	223	25.6	8.98	1.495	1.485	1.572	0.642	0.703	0.712	2.21293	1.90218e-05
P46412	Glutathione peroxidase 3 OS=Mus musculus GN=Gpx3 PE=1 SV=2	GPX3	18.5841	4	6	4	1	226	25.4	8.22	1.443	1.402	1.432	0.676	0.735	0.77	1.96103	2.02571e-05
Q9WV92	Band 4.1-like protein 3 OS=Mus musculus GN=Epb41l3 PE=1 SV=1	EPB41L3	12.8095	10	12	8	1	929	103.3	5.31	0.682	0.692	0.656	1.226	1.168	1.167	0.570065	2.14406e-05
Q8BN58	Rho GTPase-activating protein 28 OS=Mus musculus GN=Arhgap28 PE=1 SV=1	ARHGAP28	3.7037	3	3	3	1	729	81.7	7.78	1.355	1.319	1.402	0.741	0.759	0.778	1.78929	2.19572e-05
E9QK48	Echinoderm microtubule-associated protein-like 2 OS=Mus musculus GN=Eml2 PE=1 SV=1	EML2	7.60999	5	8	5	1	841	90.7	6.98	1.235	1.232	1.244	0.745	0.807	0.8	1.57781	2.22067e-05
Q3V117	ATP-citrate synthase OS=Mus musculus GN=Acly PE=1 SV=1	ACLY	21.7075	19	34	19	1	1101	120.7	7.44	1.24	1.23	1.278	0.804	0.814	0.844	1.52234	2.25089e-05
Q8CGP0	Histone H2B type 3-B OS=Mus musculus GN=Hist3h2bb PE=1 SV=3	HIST3H2BB-PS	52.381	8	220	2	1	126	13.9	10.32	0.509	0.512	0.466	1.232	1.141	1.174	0.419228	2.29505e-05
P51437	Cathelicidin antimicrobial peptide OS=Mus musculus GN=Camp PE=1 SV=2	CAMP	26.7442	2	3	2	1	172	19.4	8.68	0.504	0.512	0.553	1.357	1.286	1.252	0.402824	2.30932e-05
A0A0A0MQ83	Multiple epidermal growth factor-like domains protein 6 OS=Mus musculus GN=Megf6 PE=1 SV=1	MEGF6	2.16285	3	4	3	1	1572	164.7	6.27	0.652	0.656	0.635	1.123	1.058	1.094	0.593282	2.3757e-05
Q9JLM8	Serine/threonine-protein kinase DCLK1 OS=Mus musculus GN=Dclk1 PE=1 SV=1	DCLK1	8.59788	5	11	5	1	756	84.1	8.87	0.653	0.678	0.648	1.095	1.104	1.154	0.590218	2.40618e-05
Q8CFT3	Nerve growth factor receptor (TNFR superfamily, member 16 OS=Mus musculus GN=Ngfr PE=1 SV=1	NGFR	6.79157	2	4	2	1	427	45.6	4.72	0.71	0.698	0.726	1.328	1.243	1.281	0.553998	2.47141e-05
Q8CIG3	Lysine-specific histone demethylase 1B OS=Mus musculus GN=Kdm1b PE=1 SV=1	KDM1B	0.847458	1	1	1	1	826	92.6	7.74	0.758	0.739	0.805	1.275	1.323	1.307	0.589501	2.47551e-05
P16110	Galectin-3 OS=Mus musculus GN=Lgals3 PE=1 SV=3	LGALS3	4.16667	1	1	1	1	264	27.5	8.38	1.62	1.638	1.611	0.538	0.572	0.689	2.7065	2.50507e-05
Q61490	CD166 antigen OS=Mus musculus GN=Alcam PE=1 SV=3	ALCAM	20.0686	9	12	9	1	583	65.1	6.15	0.485	0.501	0.494	1.105	1.064	1.017	0.464532	2.52365e-05
Q925B0	PRKC apoptosis WT1 regulator protein OS=Mus musculus GN=Pawr PE=1 SV=2	PAWR	46.5465	10	15	10	1	333	35.9	5.92	1.695	1.615	1.609	0.833	0.826	0.898	1.92374	2.57805e-05
A0A140LIU4	Cytochrome c oxidase subunit 7A1, mitochondrial OS=Mus musculus GN=Cox7a1 PE=1 SV=1	COX7A1	25.8427	2	4	2	1	89	9.8	8.94	0.738	0.693	0.703	1.167	1.124	1.126	0.624524	2.58724e-05
Q8VCX5	Calcium uptake protein 1, mitochondrial OS=Mus musculus GN=Micu1 PE=1 SV=1	MICU1	9.85325	5	5	5	1	477	54.3	8.59	0.708	0.744	0.739	1.143	1.198	1.155	0.626716	2.71716e-05
Q3UJV1	Coiled-coil domain-containing protein 61 OS=Mus musculus GN=Ccdc61 PE=1 SV=1	CCDC61	3.32681	2	2	2	1	511	57.3	10.49	0.687	0.71	0.666	1.327	1.391	1.298	0.513695	2.76436e-05
A0A1W2P736	Estrogen receptor beta OS=Mus musculus GN=Esr2 PE=3 SV=1	ESR2	4.58554	2	2	2	1	567	63.2	8.47	1.793	1.646	1.717	0.609	0.695	0.616	2.68542	2.8664e-05
P53690	Matrix metalloproteinase-14 OS=Mus musculus GN=Mmp14 PE=2 SV=3	MMP14	11.3402	6	6	6	1	582	65.9	8.03	0.783	0.772	0.826	1.191	1.175	1.205	0.66676	2.86843e-05
E9QB01	Neural cell adhesion molecule 1 OS=Mus musculus GN=Ncam1 PE=1 SV=2	NCAM1	27.6796	17	31	2	1	849	93.6	4.93	0.502	0.582	0.508	1.117	1.096	1.128	0.476504	2.87813e-05
A3KGW5	Probable inactive glycosyltransferase 25 family member 3 OS=Mus musculus GN=Cercam PE=3 SV=1	CERCAM	5.40541	3	5	3	1	592	67.6	6.76	0.676	0.682	0.668	1.135	1.215	1.188	0.57264	2.96157e-05
Q4PLS0	NACHT OS=Mus musculus GN=Nlrp2 PE=2 SV=1	NLRP2	2.58126	2	2	2	1	1046	118.6	6.68	1.564	1.632	1.671	0.517	0.627	0.634	2.73735	3.06111e-05
Q9EP89	Serine beta-lactamase-like protein LACTB, mitochondrial OS=Mus musculus GN=Lactb PE=1 SV=1	LACTB	8.71143	4	5	4	1	551	60.7	8.9	0.77	0.773	0.789	1.332	1.25	1.303	0.600257	3.07338e-05
Q921I1	Serotransferrin OS=Mus musculus GN=Tf PE=1 SV=1	TRF	40.6026	27	81	3	1	697	76.7	7.18	1.6	1.648	1.52	0.813	0.801	0.797	1.9776	3.11353e-05
Q8BUH8	Sentrin-specific protease 7 OS=Mus musculus GN=Senp7 PE=1 SV=1	SENP7	5.68949	4	4	4	1	1037	116.3	6.52	0.788	0.774	0.768	1.344	1.309	1.259	0.595603	3.16346e-05
Q9CWS0	N(G,N(G-dimethylarginine dimethylaminohydrolase 1 OS=Mus musculus GN=Ddah1 PE=1 SV=3	DDAH1	21.4035	5	6	4	1	285	31.4	5.97	0.69	0.683	0.667	1.211	1.207	1.139	0.573517	3.16829e-05
Z4YJP0	Hypermethylated in cancer 1 protein OS=Mus musculus GN=Hic1 PE=1 SV=1	HIC1	2.23964	2	2	2	1	893	94.3	8.41	0.653	0.729	0.701	1.177	1.175	1.2	0.58643	3.18581e-05
A0A0R4J0C0	Non-SMC element 1 homolog (S. cerevisiae, isoform CRA_b OS=Mus musculus GN=Nsmce1 PE=1 SV=1	NSMCE1	3.57143	1	1	1	1	280	32	6.89	1.223	1.273	1.298	0.716	0.709	0.664	1.81618	3.19856e-05
O35660	Glutathione S-transferase Mu 6 OS=Mus musculus GN=Gstm6 PE=1 SV=4	GSTM6	45.4128	12	16	8	1	218	25.6	6.24	0.422	0.414	0.404	1.203	1.161	1.083	0.359733	3.21798e-05
Q8K0T7	Protein unc-13 homolog C OS=Mus musculus GN=Unc13c PE=1 SV=3	UNC13C	1.67421	1	1	1	1	2210	249.7	6.07	1.605	1.706	1.706	0.377	0.448	0.544	3.66472	3.26231e-05
Q9WVT6	Carbonic anhydrase 14 OS=Mus musculus GN=Ca14 PE=1 SV=1	CAR14	9.79228	2	2	2	1	337	37.5	6.35	1.856	1.785	1.798	0.589	0.689	0.764	2.66357	3.33276e-05
Q9CWV1	DNA helicase MCM8 OS=Mus musculus GN=Mcm8 PE=1 SV=3	MCM8	1.68067	2	4	1	1	833	92.3	7.62	1.484	1.404	1.503	0.62	0.705	0.666	2.20542	3.34693e-05
P62897	Cytochrome c, somatic OS=Mus musculus GN=Cycs PE=1 SV=2	CYCS	38.0952	4	13	4	1	105	11.6	9.58	1.359	1.431	1.321	0.645	0.665	0.687	2.05859	3.37778e-05
P05784	Keratin, type I cytoskeletal 18 OS=Mus musculus GN=Krt18 PE=1 SV=5	KRT18	39.9527	14	25	12	1	423	47.5	5.33	0.54	0.564	0.589	1.263	1.257	1.358	0.436565	3.38601e-05
P30280	G1/S-specific cyclin-D2 OS=Mus musculus GN=Ccnd2 PE=1 SV=1	CCND2	3.80623	1	1	1	1	289	32.9	5.16	0.571	0.496	0.575	1.331	1.429	1.429	0.391979	3.39087e-05
Q09163	Protein delta homolog 1 OS=Mus musculus GN=Dlk1 PE=1 SV=1	DLK1	3.63636	1	2	1	1	385	41.3	5.91	0.604	0.506	0.587	1.243	1.205	1.22	0.46265	3.40312e-05
Q8C4U3	Secreted frizzled-related protein 1 OS=Mus musculus GN=Sfrp1 PE=1 SV=3	SFRP1	5.09554	1	1	1	1	314	35.4	8.94	0.412	0.444	0.384	1.082	1.146	1.19	0.362785	3.50119e-05
Q07079	Insulin-like growth factor-binding protein 5 OS=Mus musculus GN=Igfbp5 PE=1 SV=1	IGFBP5	5.90406	2	2	2	1	271	30.4	8.12	0.718	0.681	0.668	1.037	1.044	1.017	0.667205	3.55354e-05
Q8BRU6	Synaptic vesicular amine transporter OS=Mus musculus GN=Slc18a2 PE=1 SV=1	SLC18A2	2.32108	1	1	1	1	517	55.7	6.23	1.435	1.463	1.499	0.926	0.89	0.958	1.58508	3.66023e-05
A0A0A0MQM7	Matrilin-2 OS=Mus musculus GN=Matn2 PE=1 SV=1	MATN2	12.6437	8	9	8	1	957	106.8	6.58	0.753	0.761	0.797	1.228	1.178	1.18	0.644451	3.66663e-05
P05201	Aspartate aminotransferase, cytoplasmic OS=Mus musculus GN=Got1 PE=1 SV=3	GOT1	26.3923	9	13	9	1	413	46.2	7.14	1.229	1.229	1.281	0.807	0.841	0.842	1.50161	3.67893e-05
P06467	Hemoglobin subunit zeta OS=Mus musculus GN=Hbz PE=2 SV=2	HBA-X	22.5352	3	11	2	1	142	16.2	7.58	0.585	0.599	0.567	0.885	0.924	0.886	0.649722	3.77803e-05
E9Q827	cAMP-regulated phosphoprotein 19 OS=Mus musculus GN=Arpp19 PE=1 SV=1	ARPP19	25.5172	2	4	1	1	145	16.1	9.76	1.52	1.455	1.552	0.815	0.735	0.756	1.96314	3.78256e-05
Q91X72	Hemopexin OS=Mus musculus GN=Hpx PE=1 SV=2	HPX	26.9565	10	19	10	1	460	51.3	7.8	1.697	1.573	1.712	0.653	0.717	0.716	2.3883	3.87443e-05
P18828	Syndecan-1 OS=Mus musculus GN=Sdc1 PE=1 SV=1	SDC1	3.21543	1	2	1	1	311	32.9	4.79	0.841	0.789	0.816	1.236	1.247	1.291	0.648119	3.96028e-05
Q91V61	Sideroflexin-3 OS=Mus musculus GN=Sfxn3 PE=1 SV=1	SFXN3	21.4953	6	13	5	1	321	35.4	9.51	0.708	0.725	0.701	1.195	1.125	1.139	0.616941	4.00116e-05
A2A6J4	Lymphocyte-specific protein 1 OS=Mus musculus GN=Lsp1 PE=1 SV=1	LSP1	38.5093	9	11	9	1	322	35.7	5.12	0.726	0.795	0.768	1.244	1.227	1.278	0.610563	4.14192e-05
Q8K0L9	Zinc finger and BTB domain-containing protein 20 OS=Mus musculus GN=Zbtb20 PE=1 SV=1	ZBTB20	2.2942	2	2	2	1	741	81	6.55	1.328	1.308	1.393	0.812	0.81	0.836	1.63914	4.15603e-05
Q6P5F7	Protein tweety homolog 3 OS=Mus musculus GN=Ttyh3 PE=1 SV=1	TTYH3	1.52672	1	1	1	1	524	57.7	5.85	0.652	0.642	0.646	1.202	1.293	1.203	0.524608	4.21761e-05
A0A0R4J1Q7	Ectonucleotide pyrophosphatase/phosphodiesterase 1, isoform CRA_a OS=Mus musculus GN=Enpp1 PE=1 SV=1	ENPP1	4.19426	3	4	3	1	906	103.1	6.57	0.776	0.772	0.772	1.281	1.202	1.22	0.626519	4.2877e-05
Q8VIH1	Homeobox protein NOBOX OS=Mus musculus GN=Nobox PE=1 SV=1	NOBOX	10.2467	4	4	4	1	527	57.5	5.19	0.611	0.607	0.608	1.477	1.405	1.562	0.410891	4.31314e-05
A2A6P4	Family with sequence similarity 104, member A OS=Mus musculus GN=Fam104a PE=1 SV=1	FAM104A	12.973	1	1	1	1	185	19.6	11.18	1.478	1.452	1.411	0.651	0.763	0.728	2.02661	4.43831e-05
A0A140LI58	Protein phosphatase 1 regulatory subunit 14A OS=Mus musculus GN=Ppp1r14a PE=1 SV=1	PPP1R14A	13.0952	2	3	2	1	168	19.2	8.37	1.555	1.573	1.646	0.638	0.761	0.73	2.24237	4.45776e-05
P62965	Cellular retinoic acid-binding protein 1 OS=Mus musculus GN=Crabp1 PE=1 SV=2	CRABP1	7.29927	1	2	1	1	137	15.6	5.38	0.442	0.457	0.396	1.631	1.48	1.458	0.283432	4.50372e-05
Q64471	Glutathione S-transferase theta-1 OS=Mus musculus GN=Gstt1 PE=1 SV=4	GSTT1	8.33333	2	3	2	1	240	27.4	7.27	1.339	1.348	1.288	0.839	0.868	0.892	1.52943	4.53592e-05
Q9CWU5	KH domain-containing protein 3 OS=Mus musculus GN=Khdc3 PE=1 SV=1	KHDC3	27.7273	8	15	8	1	440	48	5.95	1.459	1.38	1.433	0.868	0.907	0.919	1.58575	4.6487e-05
P52927	High mobility group protein HMGI-C OS=Mus musculus GN=Hmga2 PE=1 SV=1	HMGA2	57.4074	5	23	5	1	108	11.8	10.62	0.284	0.313	0.268	1.451	1.289	1.285	0.214907	4.78561e-05
P62748	Hippocalcin-like protein 1 OS=Mus musculus GN=Hpcal1 PE=1 SV=2	HPCAL1	37.3057	8	15	3	1	193	22.3	5.5	0.718	0.727	0.712	1.247	1.236	1.163	0.591607	4.94129e-05
Q6IFX2	Keratin, type I cytoskeletal 42 OS=Mus musculus GN=Krt42 PE=1 SV=1	KRT42	4.86726	3	8	1	1	452	50.1	5.16	0.718	0.723	0.685	1.328	1.253	1.354	0.54028	4.99112e-05
F6XJP7	Proprotein convertase subtilisin/kexin type 6 OS=Mus musculus GN=Pcsk6 PE=1 SV=1	PCSK6	3.64964	4	5	4	1	959	106	7.69	0.832	0.832	0.822	1.283	1.226	1.21	0.668459	5.19332e-05
O88898	Tumor protein 63 OS=Mus musculus GN=Tp63 PE=1 SV=1	TRP63	3.82353	2	2	2	1	680	76.7	6.65	0.716	0.75	0.821	1.508	1.444	1.528	0.510491	5.26411e-05
A0A0A0MQF2	Anoctamin OS=Mus musculus GN=Ano1 PE=1 SV=1	ANO1	4.52311	4	5	4	1	1017	116.7	6.76	0.747	0.754	0.764	1.192	1.252	1.281	0.608054	5.3022e-05
Q9R0P9	Ubiquitin carboxyl-terminal hydrolase isozyme L1 OS=Mus musculus GN=Uchl1 PE=1 SV=1	UCHL1	46.1883	10	32	10	1	223	24.8	5.24	0.928	0.934	0.887	1.555	1.473	1.467	0.611568	5.37358e-05
Q4KMM3	Oxidation resistance protein 1 OS=Mus musculus GN=Oxr1 PE=1 SV=3	OXR1	4.50346	3	3	3	1	866	95.9	5.33	0.811	0.854	0.788	1.248	1.235	1.206	0.66495	5.69166e-05
Q8C605	ATP-dependent 6-phosphofructokinase OS=Mus musculus GN=Pfkp PE=1 SV=1	PFKP	5.10204	3	4	1	1	784	85.5	6.89	1.369	1.443	1.443	0.828	0.839	0.892	1.66276	5.73953e-05
P57787	Monocarboxylate transporter 4 OS=Mus musculus GN=Slc16a3 PE=1 SV=1	SLC16A3	4.25532	2	3	2	1	470	50.3	7.96	0.631	0.668	0.649	1.104	1.032	1.065	0.60856	5.78038e-05
P12658	Calbindin OS=Mus musculus GN=Calb1 PE=1 SV=2	CALB1	22.6054	5	6	5	1	261	30	4.83	0.596	0.619	0.615	1.089	1.012	1.03	0.584478	5.80523e-05
P97379	Ras GTPase-activating protein-binding protein 2 OS=Mus musculus GN=G3bp2 PE=1 SV=2	G3BP2	15.3527	7	10	6	1	482	54.1	5.62	0.772	0.783	0.779	1.195	1.284	1.248	0.626241	5.81841e-05
Q9CS42	Ribose-phosphate pyrophosphokinase 2 OS=Mus musculus GN=Prps2 PE=1 SV=4	PRPS2	25.1572	10	17	3	1	318	34.8	6.61	1.429	1.379	1.482	0.736	0.788	0.808	1.83962	5.856e-05
Q9CRY7	Glycerophosphodiester phosphodiesterase domain-containing protein 1 OS=Mus musculus GN=Gdpd1 PE=1 SV=1	GDPD1	20.0637	6	12	6	1	314	35.8	8.31	0.762	0.758	0.713	1.543	1.429	1.432	0.507039	5.85953e-05
Q8BUN5	Mothers against decapentaplegic homolog 3 OS=Mus musculus GN=Smad3 PE=1 SV=2	SMAD3	10.3529	4	9	3	1	425	48.1	7.15	0.715	0.69	0.725	1.152	1.162	1.23	0.601016	5.97967e-05
Q9CWE6	Oocyte-expressed protein homolog OS=Mus musculus GN=Ooep PE=1 SV=1	OOEP	6.70732	1	3	1	1	164	18.4	6.01	1.582	1.533	1.647	0.891	0.955	0.922	1.72038	6.16635e-05
Q9Z2A9	Gamma-glutamyltransferase 5 OS=Mus musculus GN=Ggt5 PE=1 SV=2	GGT5	12.5654	6	11	6	1	573	61.6	8.5	0.733	0.713	0.796	1.242	1.296	1.289	0.585837	6.27979e-05
Q9Z2C9	Myotubularin-related protein 7 OS=Mus musculus GN=Mtmr7 PE=1 SV=2	MTMR7	3.18182	2	2	2	1	660	75.6	6.43	0.677	0.717	0.711	1.084	1.104	1.154	0.629862	7.02447e-05
A0A075B5P2	Immunoglobulin kappa constant (Fragment OS=Mus musculus GN=Igkc PE=1 SV=1	IGKC	35.514	3	5	3	1	107	11.9	5.41	1.276	1.327	1.35	0.777	0.832	0.84	1.61413	7.02986e-05
E9Q0F0	Keratin 78 OS=Mus musculus GN=Krt78 PE=1 SV=1	KRT78	1.1236	1	2	1	1	1068	112.2	7.97	0.778	0.792	0.697	1.285	1.27	1.259	0.594389	7.22534e-05
P26262	Plasma kallikrein OS=Mus musculus GN=Klkb1 PE=1 SV=2	KLKB1	5.17241	3	3	3	1	638	71.3	8.02	1.469	1.446	1.472	0.771	0.897	0.833	1.7541	7.2565e-05
Q5SYH2	Transmembrane protein 199 OS=Mus musculus GN=Tmem199 PE=1 SV=1	TMEM199	8.65385	1	1	1	1	208	23.1	9.1	0.799	0.8	0.815	1.214	1.305	1.253	0.639979	7.26858e-05
E9QAQ0	Immunoglobulin superfamily DCC subclass member 4 OS=Mus musculus GN=Igdcc4 PE=1 SV=1	IGDCC4	0.769823	1	1	1	1	1299	139.3	6.1	0.718	0.758	0.798	1.229	1.279	1.225	0.609162	7.30717e-05
Q9R0P5	Destrin OS=Mus musculus GN=Dstn PE=1 SV=3	DSTN	36.3636	8	15	8	1	165	18.5	7.97	1.203	1.222	1.214	0.761	0.832	0.832	1.50062	7.61643e-05
Q8BH64	EH domain-containing protein 2 OS=Mus musculus GN=Ehd2 PE=1 SV=1	EHD2	21.1786	10	16	10	1	543	61.1	6.51	1.279	1.257	1.341	0.795	0.822	0.843	1.57602	8.01485e-05
Q9D711	Pirin OS=Mus musculus GN=Pir PE=1 SV=1	PIR	23.1034	6	9	6	1	290	32	7.11	1.313	1.341	1.382	0.77	0.826	0.858	1.64466	8.54496e-05
Q8BLV3	Sodium/hydrogen exchanger 7 OS=Mus musculus GN=Slc9a7 PE=1 SV=1	SLC9A7	1.23967	1	1	1	1	726	80.2	6.4	1.272	1.257	1.325	0.818	0.775	0.846	1.58016	8.57548e-05
Q3TSA9	Expressed sequence C85627 OS=Mus musculus GN=Fbxw18 PE=2 SV=1	FBXW18	7.03625	2	3	2	1	469	54.1	8	1.323	1.356	1.474	0.62	0.649	0.629	2.18809	8.66159e-05
Q61635	GTP-binding protein OS=Mus musculus GN=Ifi47 PE=1 SV=1	IFI47	10.2381	3	3	3	1	420	46.8	6.74	1.355	1.308	1.431	0.715	0.755	0.763	1.83341	8.93781e-05
Q99MQ4	Asporin OS=Mus musculus GN=Aspn PE=1 SV=1	ASPN	11.5282	3	3	3	1	373	42.5	8.57	1.448	1.481	1.429	0.688	0.803	0.813	1.89149	8.99862e-05
Q8C0L9	Glycerophosphocholine phosphodiesterase GPCPD1 OS=Mus musculus GN=Gpcpd1 PE=1 SV=1	GPCPD1	4.44444	3	3	3	1	675	76.5	5.58	0.746	0.728	0.795	1.156	1.188	1.134	0.652386	9.26197e-05
P16330	2',3'-cyclic-nucleotide 3'-phosphodiesterase OS=Mus musculus GN=Cnp PE=1 SV=3	CNP	5	2	2	2	1	420	47.1	8.97	1.231	1.214	1.28	0.771	0.794	0.838	1.55015	9.37374e-05
O70456	14-3-3 protein sigma OS=Mus musculus GN=Sfn PE=1 SV=2	SFN	18.9516	5	16	1	1	248	27.7	4.78	1.491	1.544	1.443	0.569	0.724	0.66	2.29288	9.60823e-05
A0A0R4J039	Histidine-rich glycoprotein OS=Mus musculus GN=Hrg PE=1 SV=1	HRG	8.58209	5	6	5	1	536	60.4	7.61	1.447	1.457	1.529	0.741	0.806	0.861	1.84095	9.83508e-05
P17095	High mobility group protein HMG-I/HMG-Y OS=Mus musculus GN=Hmga1 PE=1 SV=4	HMGA1	28.0374	3	5	3	1	107	11.6	10.32	0.557	0.57	0.662	1.27	1.308	1.381	0.451882	9.88599e-05
Q9Z100	Probable carboxypeptidase X1 OS=Mus musculus GN=Cpxm1 PE=2 SV=2	CPXM1	1.66205	1	2	1	1	722	80.9	6.89	0.586	0.607	0.658	1.036	1.016	0.988	0.608882	0.000100201
Q497Z0	F-box and WD-40 domain protein 16 OS=Mus musculus GN=Fbxw16 PE=2 SV=1	FBXW16	3.44828	2	2	1	1	464	53.6	7.91	1.873	1.752	1.973	0.695	0.793	0.788	2.45958	0.000100892
Q2PZL6	Protocadherin Fat 4 OS=Mus musculus GN=Fat4 PE=1 SV=2	FAT4	1.98755	8	8	8	1	4981	540	4.91	0.686	0.674	0.689	1.369	1.3	1.232	0.52525	0.000100982
A2AN37	Uridine-cytidine kinase OS=Mus musculus GN=Uck1 PE=1 SV=1	UCK1	12.3675	3	4	3	1	283	31.6	7.58	1.265	1.359	1.357	0.751	0.72	0.79	1.76073	0.0001016
A1L3P4	Sodium/hydrogen exchanger OS=Mus musculus GN=Slc9a6 PE=1 SV=1	SLC9A6	3.56125	2	2	2	1	702	77.9	6.37	0.762	0.756	0.774	1.254	1.314	1.376	0.581136	0.000102123
T1NXB5	V-set and transmembrane domain-containing protein 4 OS=Mus musculus GN=Vstm4 PE=1 SV=1	VSTM4	7.52351	2	2	2	1	319	35.9	9.89	0.656	0.604	0.645	1.05	1.135	1.114	0.577448	0.000102255
Q8VC52	RNA-binding protein with multiple splicing 2 OS=Mus musculus GN=Rbpms2 PE=1 SV=1	RBPMS2	11.6505	2	2	2	1	206	22.4	8.41	0.883	0.794	0.778	1.481	1.399	1.448	0.567237	0.000102581
A0A0R4J038	Kininogen-1 OS=Mus musculus GN=Kng1 PE=1 SV=1	KNG1	14.3722	8	16	8	1	661	73.1	6.6	1.4	1.372	1.444	0.786	0.858	0.886	1.6664	0.000102891
G5E8Y2	Leucine rich repeat and coiled-coil domain containing 1, isoform CRA_a OS=Mus musculus GN=Lrrcc1 PE=1 SV=1	LRRCC1	0.877193	1	1	1	1	1026	119.1	5.96	0.652	0.61	0.672	1.237	1.146	1.152	0.5471	0.000103121
Q8VDH1	F-box only protein 21 OS=Mus musculus GN=Fbxo21 PE=1 SV=1	FBXO21	5.42265	2	2	2	1	627	72.1	6.06	0.776	0.778	0.766	1.251	1.227	1.157	0.638239	0.000103423
Q9DBF7	Pre-mRNA-splicing factor CWC25 homolog OS=Mus musculus GN=Cwc25 PE=2 SV=2	CWC25	2.16346	1	1	1	1	416	48.8	10.23	1.278	1.222	1.304	0.8	0.828	0.853	1.53325	0.000103649
P14901	Heme oxygenase 1 OS=Mus musculus GN=Hmox1 PE=1 SV=1	HMOX1	26.6436	5	9	5	1	289	32.9	6.54	0.692	0.653	0.737	1.125	1.123	1.172	0.608772	0.000105357
A2TJV2	Paralemmin-3 OS=Mus musculus GN=Palm3 PE=1 SV=1	PALM3	4.90463	2	2	2	1	734	78.7	4.5	0.676	0.701	0.675	1.147	1.1	1.056	0.621253	0.00011212
Q8VCC1	15-hydroxyprostaglandin dehydrogenase [NAD(+] OS=Mus musculus GN=Hpgd PE=1 SV=1	HPGD	5.57621	1	2	1	1	269	29.2	6.54	1.602	1.538	1.559	0.642	0.702	0.823	2.16844	0.000116689
Q3TVI8	Pre-B-cell leukemia transcription factor-interacting protein 1 OS=Mus musculus GN=Pbxip1 PE=1 SV=2	PBXIP1	8.66575	5	5	5	1	727	81.1	5.36	1.349	1.364	1.385	0.794	0.866	0.906	1.59704	0.000119781
Q8CAA7	Glucose 1,6-bisphosphate synthase OS=Mus musculus GN=Pgm2l1 PE=1 SV=1	PGM2L1	10.1449	5	7	5	1	621	70.2	6.49	0.84	0.846	0.842	1.339	1.254	1.359	0.639676	0.000123816
P03958	Adenosine deaminase OS=Mus musculus GN=Ada PE=1 SV=3	ADA	3.125	1	1	1	1	352	40	5.72	1.216	1.215	1.279	0.829	0.822	0.765	1.5356	0.000124029
E9PZD8	Ceruloplasmin OS=Mus musculus GN=Cp PE=1 SV=1	CP	11.326	9	10	9	1	1086	124.1	5.88	1.364	1.308	1.405	0.745	0.782	0.838	1.72389	0.000126923
Q91XW8	Inactive peptidyl-prolyl cis-trans isomerase FKBP6 OS=Mus musculus GN=Fkbp6 PE=1 SV=1	FKBP6	2.44648	1	1	1	1	327	37.1	8	0.648	0.551	0.556	1.19	1.153	1.112	0.507959	0.000127242
Q3URU2	Paternally-expressed gene 3 protein OS=Mus musculus GN=Peg3 PE=1 SV=1	PEG3	1.59134	2	2	2	1	1571	178.8	5.45	0.46	0.438	0.554	1.328	1.268	1.191	0.383417	0.000127615
P22935	Cellular retinoic acid-binding protein 2 OS=Mus musculus GN=Crabp2 PE=2 SV=2	CRABP2	11.5942	1	1	1	1	138	15.7	5.71	1.342	1.242	1.217	0.67	0.705	0.664	1.86415	0.00012856
O88502	High affinity cAMP-specific and IBMX-insensitive 3',5'-cyclic phosphodiesterase 8A OS=Mus musculus GN=Pde8a PE=1 SV=1	PDE8A	0.972053	1	1	1	1	823	93.1	5.85	1.119	1.043	1.104	0.691	0.713	0.732	1.52903	0.000133705
Q61129	Complement factor I OS=Mus musculus GN=Cfi PE=1 SV=3	CFI	3.48259	2	2	2	1	603	67.2	7.46	1.529	1.561	1.676	0.638	0.676	0.783	2.27277	0.000139335
Q8R464	Cell adhesion molecule 4 OS=Mus musculus GN=Cadm4 PE=1 SV=1	CADM4	10.0515	2	3	2	1	388	42.7	6.3	0.818	0.834	0.812	1.31	1.209	1.243	0.654971	0.000141322
Q02526	Zinc finger protein 41 OS=Mus musculus GN=Zfp41 PE=2 SV=2	ZFP41	6.06061	1	1	1	1	198	22.7	9.8	1.383	1.347	1.289	0.886	0.889	0.831	1.54221	0.000144105
Q497J0	CDNA sequence BC100530 OS=Mus musculus GN=BC100530 PE=1 SV=1	BC100530	52.5773	5	8	1	1	97	11	6.79	0.588	0.54	0.618	0.994	1.025	1.07	0.565231	0.000145342
F8WID5	Tropomyosin alpha-1 chain OS=Mus musculus GN=Tpm1 PE=1 SV=1	TPM1	70.8589	34	78	0	1	326	37.4	4.72	1.593	1.602	1.414	0.661	0.675	0.672	2.29532	0.00014572
Q8K003	Translation machinery-associated protein 7 OS=Mus musculus GN=Tma7 PE=3 SV=1	TMA7	15.625	1	1	1	1	64	7.1	9.99	1.494	1.494	1.35	0.723	0.751	0.688	2.00648	0.000145733
Q9JM51	Prostaglandin E synthase OS=Mus musculus GN=Ptges PE=1 SV=1	PTGES	6.53595	1	2	1	1	153	17.3	9.39	1.377	1.413	1.379	0.876	0.854	0.962	1.54866	0.000147555
Q9JMI7	Testis-expressed protein 101 OS=Mus musculus GN=Tex101 PE=1 SV=1	TEX101	10.4	2	3	2	1	250	27	6.47	0.478	0.517	0.525	1.049	0.953	0.96	0.513167	0.000147698
Q3UUQ7	GPI inositol-deacylase OS=Mus musculus GN=Pgap1 PE=1 SV=3	PGAP1	4.22993	3	3	3	1	922	104.5	8.91	0.721	0.679	0.74	1.113	1.051	1.108	0.654034	0.000148483
Q8C850	Scavenger receptor class A member 3 OS=Mus musculus GN=Scara3 PE=2 SV=1	SCARA3	3.30033	2	2	2	1	606	65.4	6.44	0.796	0.742	0.725	1.254	1.347	1.368	0.570169	0.000157412
Q8C3X4	Translation factor Guf1, mitochondrial OS=Mus musculus GN=Guf1 PE=1 SV=1	GUF1	2.30415	1	1	1	1	651	72.4	8.76	1.587	1.45	1.502	0.842	0.777	0.875	1.81997	0.000157638
Q8BGI4	Protein FAM13A OS=Mus musculus GN=Fam13a PE=1 SV=1	FAM13A	3.6075	2	2	2	1	693	79.4	5.35	1.486	1.526	1.567	0.873	0.892	0.993	1.66026	0.000159612
P27106	Muellerian-inhibiting factor OS=Mus musculus GN=Amh PE=2 SV=1	AMH	3.96396	2	2	2	1	555	59.7	5.77	1.432	1.527	1.595	0.786	0.838	0.843	1.84597	0.000162933
P16045	Galectin-1 OS=Mus musculus GN=Lgals1 PE=1 SV=3	LGALS1	74.8148	9	16	9	1	135	14.9	5.49	0.82	0.836	0.803	1.311	1.216	1.227	0.655035	0.000163819
P29268	Connective tissue growth factor OS=Mus musculus GN=Ctgf PE=2 SV=3	CTGF	2.87356	1	1	1	1	348	37.8	7.81	1.371	1.569	1.541	0.551	0.632	0.567	2.56057	0.00016629
Q04997	Inhibin alpha chain OS=Mus musculus GN=Inha PE=1 SV=2	INHA	28.6885	5	10	5	1	366	39.5	8.13	1.298	1.329	1.387	0.852	0.835	0.91	1.54563	0.000166378
A0A1B0GR91	Uncharacterized protein OS=Mus musculus GN=Gm4779 PE=4 SV=1	LOC102634296	2.13904	1	1	1	1	561	60	8.5	0.383	0.414	0.358	1.241	1.408	1.481	0.279661	0.000168673
A8DUK4	Beta-globin OS=Mus musculus GN=Hbbt1 PE=1 SV=1	HBB-BS	68.7075	9	102	8	1	147	15.7	7.69	0.653	0.679	0.662	1.163	1.076	1.064	0.603694	0.000169812
P50428	Arylsulfatase A OS=Mus musculus GN=Arsa PE=1 SV=2	ARSA	9.09091	2	2	2	1	506	53.7	5.87	0.695	0.727	0.681	1.136	1.053	1.13	0.633625	0.000173446
Q91X91	Nicotinate-nucleotide pyrophosphorylase [carboxylating] OS=Mus musculus GN=Qprt PE=1 SV=1	QPRT	4.34783	1	2	1	1	299	31.5	6.71	0.765	0.803	0.873	1.322	1.264	1.286	0.630424	0.000184721
Q3UPR9	Somatomedin-B and thrombospondin type-1 domain-containing protein OS=Mus musculus GN=Sbspon PE=2 SV=1	SBSPON	7.57576	2	3	2	1	264	29.4	8.12	0.596	0.569	0.603	1.037	1.153	1.058	0.544335	0.000186061
F8VQ70	S phase cyclin A-associated protein in the ER OS=Mus musculus GN=Scaper PE=1 SV=1	SCAPER	0.572246	1	1	1	1	1398	157.7	7.31	0.656	0.649	0.695	0.963	1.012	1.034	0.664673	0.000187935
Q9CXE7	Transmembrane emp24 domain-containing protein 5 OS=Mus musculus GN=Tmed5 PE=1 SV=1	TMED5	3.05677	1	1	1	1	229	26.2	4.93	1.326	1.332	1.391	0.767	0.792	0.883	1.65807	0.000196149
D3YWG8	RNA helicase Mov10l1 OS=Mus musculus GN=Mov10l1 PE=1 SV=1	MOV10L1	1.37207	1	1	1	1	1239	138.6	7.2	0.644	0.607	0.779	1.368	1.431	1.405	0.482873	0.000196828
Q9QYG0	Protein NDRG2 OS=Mus musculus GN=Ndrg2 PE=1 SV=1	NDRG2	3.77358	1	1	1	1	371	40.8	5.4	1.389	1.343	1.574	0.505	0.523	0.512	2.7961	0.000200531
P56695	Wolframin OS=Mus musculus GN=Wfs1 PE=1 SV=1	WFS1	4.26966	3	3	3	1	890	100.5	7.97	0.929	0.98	1.013	1.539	1.432	1.498	0.653838	0.000200783
P50285	Dimethylaniline monooxygenase [N-oxide-forming] 1 OS=Mus musculus GN=Fmo1 PE=1 SV=1	FMO1	6.01504	2	2	2	1	532	59.9	8.47	0.57	0.547	0.584	1.308	1.522	1.375	0.404518	0.000200902
Q6ZPF4	Formin-like protein 3 OS=Mus musculus GN=Fmnl3 PE=1 SV=2	FMNL3	4.37743	4	6	2	1	1028	117.1	6.67	0.753	0.764	0.769	1.122	1.13	1.216	0.65917	0.000205989
P35276	Ras-related protein Rab-3D OS=Mus musculus GN=Rab3d PE=1 SV=1	RAB3D	12.3288	2	3	1	1	219	24.4	4.93	0.821	0.887	0.836	1.305	1.292	1.221	0.666317	0.000207021
Q6PFE7	Tomoregulin-1 OS=Mus musculus GN=Tmeff1 PE=2 SV=1	TMEFF1	2.15054	1	1	1	1	372	40.1	6.81	0.627	0.554	0.539	1.001	1.086	1.056	0.547248	0.000210126
P28293	Cathepsin G OS=Mus musculus GN=Ctsg PE=1 SV=2	CTSG	9.1954	2	2	2	1	261	29.1	10.56	0.779	0.785	0.778	1.19	1.294	1.191	0.637279	0.000211255
Q9Z1T2	Thrombospondin-4 OS=Mus musculus GN=Thbs4 PE=1 SV=1	THBS4	8.6189	4	5	4	1	963	106.3	4.67	1.5	1.521	1.73	0.619	0.651	0.63	2.50053	0.000212112
F6UV46	Hexosaminidase D (Fragment OS=Mus musculus GN=Hexdc PE=1 SV=1	HEXDC	1.25899	1	1	1	1	556	61.9	6.1	0.763	0.711	0.8	1.758	1.533	1.677	0.457729	0.000221029
Q6DYE8	Ectonucleotide pyrophosphatase/phosphodiesterase family member 3 OS=Mus musculus GN=Enpp3 PE=1 SV=2	ENPP3	3.54691	3	3	3	1	874	98.6	6.52	0.678	0.64	0.659	1.055	1.084	1.166	0.598185	0.000225064
Q8K021	Secretory carrier-associated membrane protein 1 OS=Mus musculus GN=Scamp1 PE=1 SV=1	SCAMP1	12.426	3	4	3	1	338	38	7.71	0.73	0.711	0.712	1.044	1.136	1.137	0.64908	0.000247934
Q922G0	Solute carrier family 25 member 36 OS=Mus musculus GN=Slc25a36 PE=2 SV=1	SLC25A36	6.43087	1	1	1	1	311	34.1	8.65	0.706	0.626	0.653	1.087	1.041	1.016	0.631361	0.000249934
P32507	Nectin-2 OS=Mus musculus GN=Nectin2 PE=1 SV=2	NECTIN2	6.60377	2	2	2	1	530	57.3	4.86	0.696	0.663	0.642	1.12	1.057	1.023	0.625313	0.000250341
A0A1D5RLT6	GRAM domain-containing protein 1B OS=Mus musculus GN=Gramd1b PE=1 SV=1	GRAMD1B	5.99739	4	4	4	1	767	88.7	6.51	1.42	1.392	1.514	0.749	0.817	0.872	1.77441	0.000252646
E9PUK2	Uncharacterized aarF domain-containing protein kinase 5 OS=Mus musculus GN=Adck5 PE=1 SV=1	ADCK5	7.38832	4	5	4	1	582	66.6	8.76	1.173	1.191	1.277	0.771	0.809	0.805	1.52662	0.00025803
Q6P9J5	KN motif and ankyrin repeat domain-containing protein 4 OS=Mus musculus GN=Kank4 PE=1 SV=1	KANK4	5.11811	4	4	3	1	1016	110.3	4.88	0.658	0.661	0.773	1.17	1.222	1.238	0.576309	0.000284855
Q6PIE5	Sodium/potassium-transporting ATPase subunit alpha-2 OS=Mus musculus GN=Atp1a2 PE=1 SV=1	ATP1A2	16.4706	12	27	1	1	1020	112.1	5.55	0.786	0.885	0.795	1.359	1.369	1.276	0.615884	0.000289175
Q61245	Collagen alpha-1(XI chain OS=Mus musculus GN=Col11a1 PE=1 SV=2	COL11A1	2.54989	3	3	2	1	1804	180.9	5.21	0.806	0.809	0.751	1.281	1.179	1.194	0.64751	0.000314046
E9PV86	Multiple C2 domains, transmembrane 1 OS=Mus musculus GN=Mctp1 PE=1 SV=1	MCTP1	0.84122	1	1	1	1	951	106.7	8.37	1.707	1.592	1.803	0.501	0.713	0.7	2.66562	0.00031809
Q91VJ2	Caveolae-associated protein 3 OS=Mus musculus GN=Cavin3 PE=1 SV=1	PRKCDBP	8.46154	2	4	2	1	260	27.8	5.57	1.258	1.278	1.367	0.849	0.845	0.899	1.50521	0.000318653
E9Q456	Tropomyosin alpha-1 chain OS=Mus musculus GN=Tpm1 PE=1 SV=1	TPM1	68.1452	24	50	1	1	248	28.7	4.77	0.722	0.704	0.634	1.083	1.067	1.024	0.649023	0.000319217
P60330	Separin OS=Mus musculus GN=Espl1 PE=1 SV=1	ESPL1	0.377715	1	1	1	1	2118	232.9	6.9	0.601	0.662	0.654	1.153	1.034	1.092	0.584629	0.000321589
Q8C0W0	Putative uncharacterized protein OS=Mus musculus GN=Tmsb15l PE=1 SV=1	TMSB15L	48.75	2	2	2	1	80	9.2	6.13	1.354	1.378	1.422	0.766	0.793	0.912	1.6811	0.000333995
Q9CWD3	Nucleoside diphosphate-linked moiety X motif 17 OS=Mus musculus GN=Nudt17 PE=2 SV=1	NUDT17	4.05405	1	1	1	1	296	32.7	5.63	0.609	0.621	0.681	1.201	1.386	1.284	0.493671	0.000352664
L0N7N1	Kinesin-like protein KIF14 OS=Mus musculus GN=Kif14 PE=1 SV=1	KIF14	2.15054	3	3	3	1	1674	186.3	7.84	0.66	0.673	0.711	1.105	1.148	1.241	0.585003	0.000355287
D3YVV7	Neuro-oncological ventral antigen 2 OS=Mus musculus GN=Nova2 PE=1 SV=3	NOVA2	1.43885	1	2	1	1	556	55.6	8.43	0.718	0.739	0.687	1.206	1.133	1.086	0.625985	0.000358655
Q9Z2K1	Keratin, type I cytoskeletal 16 OS=Mus musculus GN=Krt16 PE=1 SV=3	KRT16	6.18337	3	3	2	1	469	51.6	5.2	0.735	0.733	0.8	1.308	1.464	1.321	0.554117	0.000369453
P29788	Vitronectin OS=Mus musculus GN=Vtn PE=1 SV=2	VTN	6.06695	2	5	2	1	478	54.8	5.88	1.299	1.307	1.419	0.82	0.878	0.881	1.56068	0.000378206
P51612	DNA repair protein complementing XP-C cells homolog OS=Mus musculus GN=Xpc PE=1 SV=2	XPC	1.1828	1	1	1	1	930	104.5	8.81	0.775	0.704	0.801	1.123	1.198	1.184	0.650499	0.000384047
Q3V086	DEAD box polypeptide 4 OS=Mus musculus GN=Ddx4 PE=1 SV=1	DDX4	5.08242	3	3	3	1	728	79.2	5.99	0.706	0.688	0.746	1.451	1.43	1.265	0.51616	0.000400037
Q04744	Homeobox protein EMX2 OS=Mus musculus GN=Emx2 PE=1 SV=3	EMX2	5.13834	1	1	1	1	253	28.4	9.82	0.606	0.689	0.625	1.129	1.038	1.038	0.599064	0.000405375
Q8BHI7	Elongation of very long chain fatty acids protein 5 OS=Mus musculus GN=Elovl5 PE=1 SV=1	ELOVL5	2.67559	1	1	1	1	299	35.3	9.54	1.211	1.296	1.278	0.75	0.737	0.851	1.61891	0.000405725
E9PYN1	Cell adhesion molecule 1 OS=Mus musculus GN=Cadm1 PE=1 SV=1	CADM1	6.32911	2	3	2	1	474	51.7	4.87	0.623	0.736	0.721	1.13	1.215	1.153	0.594626	0.000410308
Q61735	Leukocyte surface antigen CD47 OS=Mus musculus GN=Cd47 PE=1 SV=2	CD47	1.9802	1	1	1	1	303	33.1	8.63	1.263	1.384	1.253	0.818	0.853	0.81	1.57195	0.000429051
Q8BFR1	Zinc finger CCCH-type antiviral protein 1-like OS=Mus musculus GN=Zc3hav1l PE=2 SV=1	ZC3HAV1L	14.1892	3	3	3	1	296	32.8	8.44	0.675	0.67	0.645	1.034	1.035	0.943	0.660691	0.000434568
Q9D1H9	Microfibril-associated glycoprotein 4 OS=Mus musculus GN=Mfap4 PE=1 SV=1	MFAP4	7.00389	1	3	1	1	257	28.9	5.44	0.581	0.597	0.559	1.46	1.418	1.221	0.423762	0.000453346
P70269	Cathepsin E OS=Mus musculus GN=Ctse PE=1 SV=2	CTSE	2.51889	1	1	1	1	397	42.9	4.64	0.477	0.434	0.505	1.192	1.072	1.001	0.433691	0.000488363
P0DOV2	Interferon-activable protein 204 OS=Mus musculus GN=Ifi204 PE=1 SV=1	IFI204	3.87722	2	2	1	1	619	69.4	8.69	1.506	1.463	1.357	0.887	0.736	0.772	1.80626	0.000533648
Q91Y44	Bromodomain testis-specific protein OS=Mus musculus GN=Brdt PE=1 SV=3	BRDT	0.627615	1	1	1	1	956	107.2	8.97	0.9	0.92	0.846	1.462	1.333	1.33	0.646303	0.000569498
P0DOV1	Interferon-activable protein 205-B OS=Mus musculus GN=Mnda PE=1 SV=1	IFI211	13.1765	3	3	2	1	425	46.9	8	1.462	1.299	1.475	0.624	0.776	0.694	2.02292	0.000570077
Q9JJ00	Phospholipid scramblase 1 OS=Mus musculus GN=Plscr1 PE=1 SV=1	PLSCR1	3.04878	1	1	1	1	328	35.9	5.06	0.862	0.819	0.866	1.362	1.396	1.243	0.636591	0.000575397
B6CI26	Mitochondrial 2-oxodicarboxylate carrier OS=Mus musculus GN=Slc25a21 PE=1 SV=1	SLC25A21	3.27869	1	1	1	1	305	34.3	9.38	0.549	0.572	0.564	1.275	1.183	1.063	0.478557	0.000581656
P09541	Myosin light chain 4 OS=Mus musculus GN=Myl4 PE=1 SV=3	MYL4	6.73575	1	1	1	1	193	21.1	5.03	1.119	1.249	1.211	0.802	0.76	0.801	1.5146	0.000587312
Q62469	Integrin alpha-2 OS=Mus musculus GN=Itga2 PE=1 SV=2	ITGA2	4.32937	3	3	3	1	1178	128.9	5.21	1.327	1.279	1.423	0.803	0.867	0.889	1.57444	0.000587799
A2AG50	MAP7 domain-containing protein 2 OS=Mus musculus GN=Map7d2 PE=1 SV=1	MAP7D2	0.768246	1	1	1	1	781	86	8.81	0.814	0.835	0.763	1.421	1.344	1.249	0.600897	0.000592823
Q3TKR3	NACHT, LRR and PYD domains-containing protein 4C OS=Mus musculus GN=Nlrp4c PE=2 SV=1	NLRP4C	2.74949	3	4	1	1	982	112.6	6.92	0.85	0.907	0.878	1.289	1.402	1.267	0.66574	0.000604541
Q8CDV7	Ectonucleoside triphosphate diphosphohydrolase 1 OS=Mus musculus GN=Entpd1 PE=1 SV=1	ENTPD1	5.00928	2	2	2	1	539	60.6	6.4	1.26	1.181	1.36	0.663	0.709	0.755	1.78702	0.000661536
P30282	G1/S-specific cyclin-D3 OS=Mus musculus GN=Ccnd3 PE=1 SV=1	CCND3	4.10959	1	1	1	1	292	32.4	6.52	0.535	0.563	0.508	1.13	1.311	1.093	0.454443	0.000747746
A0A0R4J1L9	Microtubule-associated tumor suppressor 1 homolog OS=Mus musculus GN=Mtus1 PE=1 SV=1	MTUS1	0.991736	1	1	1	1	1210	134.3	6.86	0.795	0.71	0.721	1.165	1.07	1.177	0.652403	0.000784566
Q62293	T-cell-specific guanine nucleotide triphosphate-binding protein 1 OS=Mus musculus GN=Tgtp1 PE=1 SV=1	TGTP1	3.13253	1	1	1	1	415	47.1	5.74	1.265	1.137	1.228	0.733	0.817	0.71	1.60619	0.000799761
P70424	Receptor tyrosine-protein kinase erbB-2 OS=Mus musculus GN=Erbb2 PE=1 SV=3	ERBB2	4.37898	4	4	4	1	1256	138.5	5.97	0.731	0.844	0.839	1.218	1.213	1.31	0.645282	0.000802408
O35744	Chitinase-like protein 3 OS=Mus musculus GN=Chil3 PE=1 SV=2	CHIL3	6.53266	2	2	2	1	398	44.4	5.69	0.492	0.542	0.52	1.358	1.093	1.212	0.424242	0.000838611
Q80W85	Nucleoplasmin-2 OS=Mus musculus GN=Npm2 PE=2 SV=1	NPM2	7.72947	1	2	1	1	207	23.3	5.1	1.761	1.643	1.929	0.727	0.8	0.95	2.15301	0.000844647
Q61789	Laminin subunit alpha-3 OS=Mus musculus GN=Lama3 PE=1 SV=4	LAMA3	0.750751	2	2	2	1	3330	366	6.65	0.671	0.733	0.817	1.228	1.17	1.289	0.602387	0.000855984
A0A0G2JDE5	Immunoglobulin kappa variable 1-35 (Fragment OS=Mus musculus GN=Igkv1-35 PE=4 SV=4	IGKV1-35	10.8333	1	1	1	1	120	13.1	4.94	1.125	1.279	1.248	0.66	0.723	0.767	1.6986	0.000886705
Q62053	Prostaglandin E2 receptor EP2 subtype OS=Mus musculus GN=Ptger2 PE=2 SV=1	PTGER2	2.76243	1	1	1	1	362	40.5	9.09	1.178	1.243	1.433	0.459	0.495	0.595	2.48806	0.000893377
Q9D032	Single-stranded DNA-binding protein 3 OS=Mus musculus GN=Ssbp3 PE=1 SV=2	SSBP3	2.83505	1	2	1	1	388	40.4	6.9	0.798	0.681	0.739	1.174	1.099	1.214	0.636077	0.000894335
Q61107	Guanylate-binding protein 4 OS=Mus musculus GN=Gbp4 PE=1 SV=1	GBP3	2.58065	2	2	1	1	620	70.8	6.64	1.29	1.29	1.408	0.716	0.74	0.873	1.71232	0.000911956
Q91XC8	Death-associated protein 1 OS=Mus musculus GN=Dap PE=1 SV=3	DAP	10.7843	1	1	1	1	102	11.1	9.36	1.471	1.602	1.476	0.524	0.657	0.822	2.27109	0.000913245
Q8CCH7	Zinc finger protein ZFPM2 OS=Mus musculus GN=Zfpm2 PE=1 SV=2	ZFPM2	0.695048	1	1	1	1	1151	127.6	6.55	0.695	0.714	0.749	1.06	1.148	1.217	0.630073	0.000928278
A6H611	Mitochondrial intermediate peptidase OS=Mus musculus GN=Mipep PE=1 SV=1	MIPEP	2.67229	1	1	1	1	711	80.8	7.15	0.682	0.78	0.725	1.234	1.134	1.102	0.630259	0.000937102
Q91W52	Transmembrane protein 19 OS=Mus musculus GN=Tmem19 PE=1 SV=1	TMEM19	2.08333	1	1	1	1	336	36.3	7.72	1.15	1.13	1.196	0.681	0.788	0.817	1.52056	0.000972902
S4R1N0	Cytochrome c oxidase subunit 6B2 OS=Mus musculus GN=Cox6b2 PE=1 SV=1	COX6B2	9.61538	1	2	1	1	104	11.8	10.4	0.834	0.756	0.813	1.219	1.397	1.39	0.59985	0.00103978
Q9R0B6	Laminin subunit gamma-3 OS=Mus musculus GN=Lamc3 PE=1 SV=2	LAMC3	2.02404	2	2	2	1	1581	172.2	6.96	1.253	1.18	1.357	0.592	0.758	0.638	1.90644	0.00108793
O88843	Death domain-containing protein CRADD OS=Mus musculus GN=Cradd PE=1 SV=2	CRADD	8.54271	1	1	1	1	199	22.6	6.21	1.284	1.311	1.467	0.764	0.701	0.844	1.7592	0.0011545
A0A087WS16	Collagen, type VI, alpha 3 OS=Mus musculus GN=Col6a3 PE=1 SV=1	COL6A3	28.3526	64	149	1	1	2677	288.5	8.53	1.181	1.192	1.288	0.654	0.735	0.819	1.65806	0.00116269
Q9QYI6	DnaJ homolog subfamily B member 9 OS=Mus musculus GN=Dnajb9 PE=1 SV=2	DNAJB9	3.6036	1	1	1	1	222	25.6	8.28	1.133	1.151	1.307	0.743	0.739	0.739	1.61684	0.00116998
Q9CPR5	39S ribosomal protein L15, mitochondrial OS=Mus musculus GN=Mrpl15 PE=1 SV=1	MRPL15	13.2203	3	3	3	1	295	33.5	10.07	1.126	1.104	1.258	0.773	0.772	0.753	1.51784	0.00121959
Q3UNX5	Acyl-coenzyme A synthetase ACSM3, mitochondrial OS=Mus musculus GN=Acsm3 PE=1 SV=2	ACSM3	1.89655	1	1	1	1	580	65.6	7.46	0.55	0.79	0.525	1.315	1.474	1.412	0.443942	0.00127204
O35955	Proteasome subunit beta type-10 OS=Mus musculus GN=Psmb10 PE=1 SV=1	PSMB10	3.663	1	1	1	1	273	29	6.87	1.409	1.57	1.408	0.942	0.763	0.868	1.70501	0.00127237
Q9JKY5	Huntingtin-interacting protein 1-related protein OS=Mus musculus GN=Hip1r PE=1 SV=2	HIP1R	5.61798	5	5	4	1	1068	119.4	6.52	0.811	0.825	0.848	1.197	1.178	1.335	0.669542	0.00128011
F8VQ95	Transforming acidic coiled-coil-containing protein 1 OS=Mus musculus GN=Tacc1 PE=1 SV=1	TACC1	3.60825	2	3	1	1	776	84.2	5.03	1.375	1.305	1.461	0.732	0.894	0.877	1.65441	0.00133427
Q8VHL0	Urea transporter 1 OS=Mus musculus GN=Slc14a1 PE=1 SV=2	SLC14A1	2.08333	1	1	1	1	384	42.1	7.9	0.424	0.58	0.506	1.105	1.012	1.231	0.451016	0.00140736
Q922W5	Pyrroline-5-carboxylate reductase 1, mitochondrial OS=Mus musculus GN=Pycr1 PE=1 SV=1	PYCR1	12.945	3	4	1	1	309	32.4	6.86	0.576	0.671	0.611	1.036	1.206	1.052	0.564056	0.00141438
O55208	Factor in the germline alpha OS=Mus musculus GN=Figla PE=2 SV=1	FIGLA	8.76289	1	1	1	1	194	21.5	7.91	0.59	0.63	0.786	1.476	1.859	1.796	0.390957	0.00142655
G5E8V5	MRV integration site 1, isoform CRA_b OS=Mus musculus GN=Mrvi1 PE=1 SV=1	MRVI1	1.19435	1	1	1	1	921	99.8	5.67	1.318	1.268	1.449	0.786	0.896	0.873	1.57926	0.00148123
P03953	Complement factor D OS=Mus musculus GN=Cfd PE=1 SV=1	CFD	10.0386	1	2	1	1	259	28	6.67	1.388	1.539	1.751	0.797	0.736	0.751	2.04816	0.00171917
Q61810	Latent-transforming growth factor beta-binding protein 3 OS=Mus musculus GN=Ltbp3 PE=1 SV=3	LTBP3	2.05047	2	3	1	1	1268	135.6	6.21	1.612	1.364	1.603	0.848	0.923	0.918	1.70286	0.00174782
J3QNW0	DNA (cytosine-5-methyltransferase OS=Mus musculus GN=Dnmt1 PE=1 SV=1	DNMT1	21.519	24	30	1	1	1501	169.9	7.69	1.27	1.272	1.321	0.925	0.725	0.737	1.61835	0.00181799
P01783	Ig heavy chain V region MOPC 21 (Fragment OS=Mus musculus PE=1 SV=1	IGHV5-17	8.08824	1	1	1	1	136	15.1	8.62	1.21	1.219	1.386	0.868	0.817	0.842	1.5097	0.00190575
Q8VCC9	Spondin-1 OS=Mus musculus GN=Spon1 PE=1 SV=1	SPON1	0.991326	1	1	1	1	807	90.8	6.02	1.495	1.285	1.367	0.772	0.922	0.798	1.66413	0.00197522
Q6HA09	Astacin-like metalloendopeptidase OS=Mus musculus GN=Astl PE=1 SV=3	ASTL	2.75862	1	1	1	1	435	47.4	7.24	1.278	1.39	1.405	0.794	0.96	0.928	1.51864	0.00201134
Q00519	Xanthine dehydrogenase/oxidase OS=Mus musculus GN=Xdh PE=1 SV=5	XDH	1.27341	1	1	1	1	1335	146.5	7.56	1.372	1.597	1.65	0.943	0.918	0.867	1.69318	0.00201973
P04925	Major prion protein OS=Mus musculus GN=Prnp PE=1 SV=2	PRNP	3.93701	1	1	1	1	254	28	9.33	1.042	0.882	1.082	1.425	1.52	1.542	0.669935	0.00223235
D3YXG0	Hemicentin-1 OS=Mus musculus GN=Hmcn1 PE=1 SV=1	HMCN1	0.656727	3	3	3	1	5634	611.2	6.64	0.669	0.693	0.861	1.195	1.195	1.305	0.601624	0.00225869
Q91WE3	Ribonuclease P protein subunit p25 OS=Mus musculus GN=Rpp25 PE=2 SV=1	RPP25	6.53266	1	1	1	1	199	21	9.16	0.611	0.607	0.743	1.146	1.055	1.249	0.568406	0.00228221
P11672	Neutrophil gelatinase-associated lipocalin OS=Mus musculus GN=Lcn2 PE=1 SV=1	LCN2	10.5	1	1	1	1	200	22.9	8.81	0.506	0.521	0.41	0.958	1.203	0.977	0.457935	0.0027451
Q7TQ95	Protein lunapark OS=Mus musculus GN=Lnp PE=1 SV=1	LNPK1	4.70588	1	1	1	1	425	47.5	5.27	0.903	0.866	0.756	1.287	1.43	1.236	0.638755	0.00284762
P84309	Adenylate cyclase type 5 OS=Mus musculus GN=Adcy5 PE=1 SV=2	ADCY5	0.713154	1	1	1	1	1262	139	7.06	1.168	1.343	1.362	0.853	0.881	0.767	1.54858	0.00293172
P21812	Mast cell protease 4 OS=Mus musculus GN=Mcpt4 PE=1 SV=1	MCPT4	9.7561	2	2	2	1	246	27.2	9.48	0.797	0.799	0.796	1.35	1.194	1.124	0.652126	0.00312
Q61009	Scavenger receptor class B member 1 OS=Mus musculus GN=Scarb1 PE=1 SV=1	SCARB1	1.57171	1	1	1	1	509	56.7	8.09	1.135	1.184	1.323	0.691	0.725	0.847	1.60937	0.00334629
Q8BYM8	Probable cysteine--tRNA ligase, mitochondrial OS=Mus musculus GN=Cars2 PE=1 SV=2	CARS2	8.52995	3	3	3	1	551	61.2	8.18	0.776	0.779	0.765	1.319	1.106	1.133	0.652052	0.00354401
A2CG49	Kalirin OS=Mus musculus GN=Kalrn PE=1 SV=1	KALRN	0.337382	1	1	1	1	2964	336.8	6.07	0.607	0.702	0.827	1.145	1.112	1.089	0.638374	0.0035784
Q6GQT1	Alpha-2-macroglobulin-P OS=Mus musculus GN=A2m PE=2 SV=2	A2M	0.881954	1	1	1	1	1474	164.2	6.61	0.479	0.574	0.591	1.187	1.245	0.956	0.485242	0.00359769
Q8K3V4	Protein-arginine deiminase type-6 OS=Mus musculus GN=Padi6 PE=1 SV=2	PADI6	24.7801	15	52	15	1	682	76.7	5.52	1.668	1.805	1.354	0.789	0.822	0.799	2.0029	0.00383737
Q6P1J1	Crmp1 protein OS=Mus musculus GN=Crmp1 PE=1 SV=1	CRMP1	5.39359	3	12	1	1	686	74.2	6.81	0.731	0.703	0.916	1.501	1.714	2.017	0.449159	0.00423371
A2ACV6	Protein SOGA1 OS=Mus musculus GN=Soga1 PE=1 SV=1	SOGA1	1.02781	1	1	1	1	1654	183	6.52	1.166	1.045	1.324	0.77	0.751	0.754	1.55385	0.00658021
B1AVB2	Sex comb on midleg-like 2 (Drosophila OS=Mus musculus GN=Scml2 PE=1 SV=1	SCML2	6.16687	2	2	2	1	827	90.1	9.33	0.849	0.59	0.709	1.13	1.372	1.238	0.574332	0.00661351
A0A1B0GT13	Uncharacterized protein OS=Mus musculus GN=Gm17655 PE=4 SV=1	GM17655	13.3672	3	4	1	1	591	69.1	9.19	1.099	1.169	1.261	0.546	0.675	0.84	1.71228	0.00729985
G3X9G2	Misshapen-like kinase 1 OS=Mus musculus GN=Mink1 PE=1 SV=1	MINK1	2.15774	3	3	1	1	1344	151.1	7.96	0.796	0.577	0.639	1.143	1.006	0.981	0.642812	0.0106182
Q3UBG2	PTB-containing, cubilin and LRP1-interacting protein OS=Mus musculus GN=Pid1 PE=1 SV=2	PID1	9.21659	1	1	1	1	217	24.8	6.99	1.97	1.802	1.408	0.97	0.888	1.063	1.77337	0.0123861
J3QP43	Protein stum homolog OS=Mus musculus GN=Stum PE=1 SV=1	STUM	9.21986	1	1	1	1	141	15	6.51	0.7	0.749	0.929	1.161	1.336	1.549	0.587741	0.0135739
Q8BZ47	Zinc finger protein 609 OS=Mus musculus GN=Znf609 PE=1 SV=2	ZFP609	4.24628	4	4	3	1	1413	151	8	0.853	0.785	1.096	1.269	1.361	1.481	0.665045	0.0151417
P59729	Ras and Rab interactor 3 OS=Mus musculus GN=Rin3 PE=1 SV=2	RIN3	1.12245	1	1	1	1	980	107.2	7.23	0.589	0.44	0.639	0.781	1.069	0.994	0.586498	0.0202033
Q9CYN9	Renin receptor OS=Mus musculus GN=Atp6ap2 PE=1 SV=2	ATP6AP2	11.7143	3	3	3	1	350	39.1	5.54	0.764	0.742	0.789	1.318	1.23	1.836	0.523495	0.0213178
D3Z2J5	Nuclear receptor corepressor 2 (Fragment OS=Mus musculus GN=Ncor2 PE=1 SV=1	NCOR2	7.31707	5	6	1	1	1025	108.8	6.55	0.931	1.019	1.042	2.265	1.884	1.429	0.536393	0.0241708
E9PWW2	Torsin-1A-interacting protein 1 OS=Mus musculus GN=Tor1aip1 PE=1 SV=1	TOR1AIP1	19.9488	6	8	1	1	391	44	5.97	1.708	1.114	1.022	0.513	0.481	0.001	3.86332	0.0249043
S4R1M9	Oxysterol-binding protein-related protein 10 OS=Mus musculus GN=Osbpl10 PE=1 SV=1	OSBPL10	2.08877	1	1	1	1	766	83.8	8.28	0.651	0.594	1.02	1.351	1.738	1.209	0.526989	0.0306425
Q8BH07	ADP-ribosylation factor-like protein 6-interacting protein 6 OS=Mus musculus GN=Arl6ip6 PE=1 SV=1	ARL6IP6	16.3717	1	1	1	1	226	24.9	7.77	1.231	0.977	0.767	0.46	0.538	0.664	1.79001	0.0406189

## Sheet: Sheet3
Table S3 Matrisome profile of early follicular development in mice.
Glycoproteins
Names	7d-1	7d-2	7d-3	4w-1	4w-2	4w-3
Thbs3	0.985	0.94	0.983	0.947	1.027	1.058
Fbln1	1.053	1.081	1.05	1.074	1.027	1.072
Nid1	1.072	1.076	1.112	0.819	0.831	0.835
Frem2	1.034	1.044	1.055	0.594	0.6	0.622
Pcolce	1.152	1.068	1.143	0.922	0.863	0.913
Lama5	0.945	0.95	0.993	0.961	0.963	0.961
Hmcn1	1.195	1.195	1.305	0.669	0.693	0.861
Zp1	0.755	0.786	0.749	1.513	1.455	1.488
Fbn1	1.027	1.028	1.04	0.985	0.984	0.993
Agrn	1.102	1.091	1.086	0.78	0.8	0.777
Igf2bp2	1.237	1.213	1.179	0.627	0.629	0.635
Tinagl1	0.715	0.698	0.777	1.014	1.028	1.132
Sparcl1	1.162	1.112	1.128	0.859	0.826	0.852
Thbs1	0.607	0.638	0.641	1.554	1.544	1.524
Vtn	0.82	0.878	0.881	1.299	1.307	1.419
Ctgf	0.551	0.632	0.567	1.371	1.569	1.541
Tnxb	1.139	1.116	1.105	0.706	0.714	0.697
Fgg	0.947	0.962	0.982	1.04	1.049	1.034
Lamb1	1.124	1.107	1.118	0.836	0.844	0.823
Ide	0.973	0.941	0.922	1.046	1.045	1.072
Vwa1	1.12	1.105	1.114	0.984	1.083	1.062
Lama3	1.12	1.105	1.114	0.984	1.083	1.062
Sbspon	1.037	1.153	1.058	0.596	0.569	0.603
Efemp2	0.961	1.023	0.99	0.923	0.9	0.927
Fras1	1.034	1.044	1.055	0.594	0.6	0.622
Lama2	1.075	1.11	1.123	1.101	1.116	1.115
Thbs4	0.619	0.651	0.63	1.5	1.521	1.73
Dpt	1.261	1.256	1.233	0.674	0.677	0.689
Kcp	1.069	1.178	1.17	0.968	0.927	0.882
Fbln5	1.157	1.126	1.133	0.721	0.721	0.736
Igfbp7	0.887	0.932	0.938	1.261	1.292	1.307
Lamc1	1.101	1.097	1.107	0.836	0.83	0.834
Nid2	0.976	0.987	0.986	1.042	1.024	1.042
Gas6	0.908	1.05	1.052	1.002	0.995	1.021
Ltbp4	1.035	1.06	1.057	0.879	0.869	0.928
Creld2	0.892	0.887	0.925	1.179	1.23	1.217
ZP2	0.781	0.779	0.793	1.7	1.682	1.693
Ltbp1	1.003	1.002	0.985	0.914	0.946	0.939
Lamc3	0.592	0.758	0.638	1.253	1.18	1.357
Efemp1	0.901	0.957	0.891	1.09	1.087	1.15
Creld1	1.004	1.047	1.055	1.019	1.034	1.067
Fga	0.894	0.943	0.932	1.084	1.081	1.099
Fbn2	1.179	1.187	1.209	0.659	0.653	0.673
Postn	1.284	1.28	1.274	0.66	0.67	0.678
Matn2	1.228	1.178	1.18	0.753	0.761	0.797
Tgfbi	1.211	1.231	1.201	0.677	0.674	0.655
Hmcn2	1.116	1.114	1.085	0.861	0.907	0.967
Lama1	1.215	1.198	1.215	0.731	0.743	0.731
Fbln2	1.161	1.34	1.34	0.785	0.794	1.055
Igf2bp3	1.209	1.223	1.192	0.431	0.431	0.428
Zp3	0.701	0.752	0.761	1.622	1.551	1.626
Lamb2	1.021	1.032	1.039	0.939	0.94	0.951
Lama4	0.903	0.917	0.92	1.17	1.133	1.134
Mfap1b	1.12	1.097	1.121	0.935	0.973	0.944
Eln	1.113	1.126	1.125	0.787	0.708	0.836
Igf1r	0.918	0.967	0.979	0.982	0.949	0.999
Sparc	1.174	1.121	1.156	0.883	0.906	0.905
Tnc	1.229	1.206	1.22	0.77	0.778	0.768
Vwa5a	0.914	0.935	0.918	1.072	1.057	1.074
Mmrn2	0.925	0.982	0.951	1.038	1.011	1.038
Lrg1	0.855	0.897	0.945	1.072	1.092	1.154
Igfbp5	1.037	1.044	1.017	0.718	0.681	0.668
Ecm1	0.956	1.11	1.162	0.998	0.937	1.078
Mgp	0.868	0.883	0.945	0.8	0.99	0.987
Pxdn	1.121	1.143	1.124	0.886	0.914	0.92
Smoc1	1.011	0.953	0.951	1.066	1.084	1.055
Spon1	0.772	0.922	0.798	1.495	1.285	1.367
Fgb	0.994	0.98	0.965	1.055	1.053	1.049
Igf2bp1	1.124	1.106	1.099	0.559	0.574	0.559
Ltbp3	0.848	0.923	0.918	1.612	1.364	1.603
Aebp1	0.971	0.959	1.021	0.93	0.911	0.948
Fn1	1.086	1.08	1.073	0.833	0.85	0.835
Igfbp4	1.035	1.105	0.991	0.826	0.867	0.722
Emilin1	1.008	1.063	1.08	0.952	0.938	0.991
Mfge8	0.969	0.952	1.099	0.979	1.076	1.059
Mfap2	1.006	1.041	1.02	0.951	0.961	1.051
Emilin2	1.052	1.069	1.038	1.113	1.053	1.091
Fgl2	0.878	0.902	0.831	1.235	1.156	1.35
Vwf	1.074	1.092	1.063	0.905	0.918	0.952
Mfap4	1.46	1.418	1.221	0.581	0.597	0.559
Papln	1.192	1.111	1.123	0.881	0.8	0.795
Emilin3	1.184	1.213	1.183	0.636	0.618	0.633
Collagens
Col15a1	0.909	0.824	0.969	1.19	1.178	1.295
Col6a6	1.175	1.204	1.183	0.6	0.598	0.621
Col16a1	1.075	1.298	1.264	0.915	0.888	1.202
Col14a1	1.135	1.125	1.109	0.68	0.678	0.692
Col5a1	1.181	1.163	1.208	0.664	0.716	0.696
Col11a1	1.281	1.179	1.194	0.806	0.809	0.751
Col1a2	1.2	1.167	1.147	0.826	0.82	0.848
Col6a1	1.199	1.135	1.106	0.865	0.856	0.823
Col18a1	1.292	1.285	1.301	0.714	0.717	0.712
Col1a1	1.228	1.211	1.205	0.723	0.729	0.725
Col6a3	0.654	0.735	0.819	1.181	1.192	1.288
Col6a2	1.119	1.109	1.113	0.853	0.854	0.85
Col5a2	1.335	1.566	1.49	1.466	1.255	1.321
Col6a4	0.647	0.691	0.693	1.522	1.495	1.545
Col6a5	1.344	1.362	1.328	0.572	0.583	0.564
Col3a1	1.176	1.17	1.155	0.739	0.738	0.732
Col4a2	0.867	0.869	0.897	1.08	1.076	1.089
Col12a1	1.111	1.1	1.102	0.718	0.728	0.722
Col4a5	1.074	1.058	1.115	0.974	1.012	1
Proteoglycans
Bgn	1.089	1.068	1.06	0.797	0.79	0.806
Ogn	0.943	0.924	0.919	1.069	1.079	1.089
Lum	1.02	1.034	1.086	1.107	1.098	1.114
Prelp	0.793	0.823	0.786	1.276	1.272	1.312
Aspn	0.688	0.803	0.813	1.448	1.481	1.429
Dcn	1.118	1.085	0.969	0.915	0.869	0.922
Vcan	0.861	0.87	0.883	1.329	1.288	1.323
Hspg2	0.99	0.987	0.999	1.039	1.038	1.048
ECM regulators
Htra1	0.863	0.948	0.967	1.344	1.344	1.354
Ctsf	0.894	0.956	0.969	0.73	1.001	1.057
P4ha2	1.056	0.998	1.016	0.948	0.929	0.921
Hrg	0.741	0.806	0.861	1.447	1.457	1.529
Serpinb9	0.812	0.842	0.837	1.147	1.179	1.163
Itih1	0.968	0.969	0.945	1.387	1.39	1.338
Sulf2	1.139	1.152	1.255	0.826	0.842	0.825
Ctsg	1.19	1.294	1.191	0.779	0.785	0.778
Pzp	1.013	1.01	1.015	1.241	1.231	1.232
Ctsb	1.001	0.968	0.976	1.01	1.021	0.97
Serpina1b	0.521	0.562	0.572	1.838	1.865	1.761
Plod3	1.029	0.98	1.025	0.93	0.931	0.958
Ctso	0.887	0.969	0.96	0.899	0.806	0.932
Itih3	1.183	1.159	1.175	0.974	0.95	0.944
Mcfd2	1.014	1.007	1.024	0.984	1.014	0.916
Ctsz	0.708	0.696	0.745	1.091	1.107	1.092
Plod2	0.815	0.807	0.807	1.339	1.298	1.34
Serpinb6a	1.261	1.281	1.29	0.91	0.879	0.884
Serpinb1a	0.663	0.703	0.73	1.594	1.603	1.577
Plod1	1.081	1.094	1.091	0.847	0.865	0.869
Serpinc1	1	1.001	1.03	1.057	1.058	1.06
Serpine2	0.978	0.961	0.988	1.247	1.225	1.269
Serpina1e	0.664	0.779	0.864	1.053	1.076	1.157
Hyal2	1.022	1.098	1.086	1.178	1.242	1.247
Pcsk6	1.283	1.226	1.21	0.832	0.832	0.822
Plg	0.757	0.793	0.794	1.416	1.405	1.402
Astl	0.794	0.96	0.928	1.278	1.39	1.405
Serpina1a	0.41	0.49	0.473	2.062	2.068	1.969
Stfa3	1.386	1.312	1.378	0.448	0.394	0.388
Adam9	0.984	1.06	0.94	1.173	1.168	1.202
Serpinb6b	0.782	0.82	0.879	1.125	1.125	1.186
Adam17	0.987	0.972	0.98	0.9	0.934	0.911
Loxl2	1.024	0.992	1.08	0.917	0.887	1
Ctse	1.192	1.072	1.001	0.477	0.434	0.505
Adam10	1.02	1.013	1.009	0.945	0.929	0.947
Tgm2	0.932	1.009	0.932	1.146	1.112	1.178
Cstb	0.896	0.903	0.925	1.036	1.022	1.012
Cst3	1.075	0.98	1.001	1.061	1.065	1.058
Serpinf2	0.643	0.682	0.682	1.578	1.559	1.566
Itih4	0.78	0.796	0.821	1.418	1.45	1.459
Serpina1d	0.705	0.743	0.668	1.577	1.578	1.524
Mmp14	1.191	1.175	1.205	0.783	0.772	0.826
Loxl1	1.142	1.172	1.116	0.592	0.614	0.628
Itih2	0.891	1.008	1.041	1.115	1.113	1.303
F12	0.873	0.98	0.954	1.216	1.261	1.449
Serpinh1	0.902	0.924	0.917	0.965	0.948	0.973
Stfa1	1.214	1.192	1.168	0.374	0.389	0.358
Mmp2	1.099	1.062	1.091	0.756	0.754	0.718
Ctsd	1.049	1.027	1.042	0.933	0.945	0.932
Itih5	0.984	1.065	1.015	1.136	1.149	1.233
Ctsl	0.857	0.875	0.885	1.242	1.228	1.233
Timp2	1.019	1.077	1.089	0.839	0.84	0.856
A2m	1.187	1.245	0.956	0.479	0.574	0.591
Ctsh	0.842	0.811	0.835	1.159	1.163	1.16
F13a1	1.048	1.077	1.032	0.959	0.955	0.917
Cst12	1.006	0.979	1.093	0.754	0.896	0.74
Gm5483	1.316	1.224	1.205	0.297	0.341	0.299
Serpina3k	0.397	0.424	0.454	1.869	1.857	1.886
P4ha1	1.022	1.001	0.989	0.952	0.957	0.917
Adamts2	1	0.932	0.936	0.926	0.896	0.863
Serping1	0.832	0.847	0.861	1.392	1.4	1.415
Serpinf1	0.988	0.972	0.991	1.236	1.169	1.227
Serpina3n	0.935	0.943	0.949	1.275	1.254	1.267
Serpina6	1.088	1.173	1.212	1.323	1.274	1.379
Kng1	0.786	0.858	0.886	1.4	1.372	1.444
Agt	1.225	0.434	1.34	1.013	1.242	1.383
Fam20b	1.044	1.122	1.092	0.988	0.939	1.01
BC100530	0.994	1.025	1.07	0.588	0.54	0.618
Ngly1	1.036	1.059	1.033	0.912	0.919	0.943
Habp2	0.987	1.013	0.918	1.064	1.108	1.138
Ctsa	1.001	0.991	0.973	1.139	1.129	1.139
Ambp	1.01	1.053	1.017	1.351	1.299	1.294
Ctsc	0.917	0.963	1.062	0.966	0.962	0.993
ECM-affiliated Proteins
Plxnc1	1.001	0.969	1.136	1.028	1.029	1.144
Anxa4	0.949	0.939	0.954	1.068	1.074	1.058
Anxa2	1.102	1.077	1.044	0.801	0.801	0.79
Lgals8	0.926	0.952	1.04	1.019	0.937	1.125
Sdc1	1.236	1.247	1.291	0.841	0.789	0.816
Lgals3	0.538	0.572	0.689	1.62	1.638	1.611
Gpc1	1.182	1.158	1.185	0.752	0.747	0.784
Lgals1	1.311	1.216	1.227	0.82	0.836	0.803
Anxa11	1.156	1.152	1.128	0.968	0.952	0.936
Lgals7	0.97	0.999	1	0.812	0.786	0.885
Anxa5	0.9	0.907	0.892	1.225	1.208	1.197
Anxa7	1.332	1.305	1.287	0.837	0.841	0.847
Plxna1	1.07	1.102	1.032	0.86	0.844	0.898
Plxdc2	0.854	0.922	0.965	1.188	1.22	1.204
Sdc3	1.19	1.19	1.217	0.869	0.983	0.883
Hpx	0.653	0.717	0.716	1.697	1.573	1.712
Sema7a	0.971	0.893	0.96	1.12	1.173	1.115
Plxnb2	1.069	1.055	1.077	0.834	0.817	0.839
Anxa1	1.008	1.031	1.028	0.955	0.935	0.945
Sema4b	0.985	1.012	1.081	0.972	0.959	0.923
Lgalsl	1.027	1.041	1.022	1.154	1.169	1.182
Lman1	1.011	0.995	0.99	0.952	0.96	0.971
Plxnb1	1.033	0.965	1.023	0.828	0.786	0.903
Colec12	1.08	1.056	1.071	0.686	0.662	0.679
Lgals9	0.91	0.902	0.898	0.972	0.934	0.992
Anxa6	1.049	1.049	1.036	0.88	0.873	0.856
Anxa3	0.699	0.753	0.747	1.432	1.371	1.415
Gpc4	1.058	1.051	1.024	0.795	0.811	0.821
Lgals3bp	0.928	0.927	0.929	1.119	1.163	1.147
Sdc4	1.153	1.188	1.016	1.163	1.061	1.258
Cspg4	1.059	1.046	1.088	1.02	1.031	1.051
Clec3b	0.836	0.816	0.917	1.204	1.205	1.219
Secreted Factors
S100a11	1.024	1.05	1.048	0.781	0.775	0.797
S100a16	1.187	1.084	1.024	0.913	1.019	0.937
Hcfc1	0.991	1.008	0.992	0.997	0.989	1.019
S100a6	1.18	1.111	1.102	1.096	1.134	1.033
Inha	0.852	0.835	0.91	1.298	1.329	1.387
Angptl2	1.098	1.007	1.055	0.888	0.874	0.989
S100a9	1.218	1.177	1.152	0.545	0.566	0.54
Mdk	1.357	1.409	1.466	0.452	0.481	0.438
Sfrp1	1.082	1.146	1.19	0.412	0.444	0.384
Il16	1.141	1.152	1.131	0.927	0.873	0.951
S100a8	1.28	1.251	1.183	0.421	0.403	0.409
Wnt4	1.105	1.089	1.073	0.83	0.85	0.939
Hcfc2	0.982	1.037	1.135	0.962	0.993	1.056
S100a13	0.934	0.981	0.95	1.115	1.085	1.099
Ptn	1.149	1.089	1.154	0.753	0.776	0.744
Amh	0.786	0.838	0.843	1.432	1.527	1.595
Crlf3	1.019	1.027	1.065	0.996	0.971	1.02
Wnt6	0.991	1.027	1.049	0.732	0.668	0.897
Fst	0.883	0.873	0.905	1.21	1.203	1.252
S100a10	1.353	1.076	1.057	0.864	0.92	0.841
Megf6	1.123	1.058	1.094	0.652	0.656	0.635
